# Supplementary material for: Intensified electrochemiluminescence and photoluminescence via supramolecular anion recognition interactions
Source: Chem Sci. 2024 Jul 4;15(31):12291–300. doi: 10.1039/d4sc03338h (PMC11304522; doi:10.1039/d4sc03338h)
Supplement: SC-015-D4SC03338H-s002 [file SC-015-D4SC03338H-s002.cif]

# Electronic Supplementary Material (ESI) for Chemical Science.
# This journal is © The Royal Society of Chemistry 2024

####################################################################### 
# 
# This file contains crystal structure data downloaded from the 
# Cambridge Structural Database (CSD) hosted by the Cambridge 
# Crystallographic Data Centre (CCDC).
# 
# Full information about CCDC data access policies and citation 
# guidelines are available at http://www.ccdc.cam.ac.uk/access/V1 
# 
# Audit and citation data items may have been added by the CCDC. 
# Please retain this information to preserve the provenance of 
# this file and to allow appropriate attribution of the data. 
# 
#######################################################################

data_rw2132
_database_code_depnum_ccdc_archive 'CCDC 2357108'
loop_
_audit_author_name
_audit_author_address
'Hong-Bo Wang'
;Jianghan University
China
;
_audit_update_record             
;
2024-05-22 deposited with the CCDC.	2024-07-03 downloaded from the CCDC.
;

_audit_creation_method           SHELXL-2016/6
_shelx_SHELXL_version_number     2016/6
_chemical_name_systematic        ?
_chemical_name_common            ?
_chemical_melting_point          ?
_chemical_formula_moiety         ?
_chemical_formula_sum            'C28.75 H27.50 Cl1.50 N4 O2'
_chemical_formula_weight         514.22

loop_
_atom_type_symbol
_atom_type_description
_atom_type_scat_dispersion_real
_atom_type_scat_dispersion_imag
_atom_type_scat_source
C C 0.0181 0.0091 'International Tables Vol C Tables 4.2.6.8 and 6.1.1.4'
H H 0.0000 0.0000 'International Tables Vol C Tables 4.2.6.8 and 6.1.1.4'
N N 0.0311 0.0180 'International Tables Vol C Tables 4.2.6.8 and 6.1.1.4'
O O 0.0492 0.0322 'International Tables Vol C Tables 4.2.6.8 and 6.1.1.4'
Cl Cl 0.3639 0.7018 'International Tables Vol C Tables 4.2.6.8 and 6.1.1.4'

_space_group_crystal_system      monoclinic
_space_group_IT_number           9
_space_group_name_H-M_alt        'C c'
_space_group_name_Hall           'C -2yc'

_shelx_space_group_comment       
; 
The symmetry employed for this shelxl refinement is uniquely defined 
by the following loop, which should always be used as a source of 
symmetry information in preference to the above space-group names. 
They are only intended as comments. 
;

loop_
_space_group_symop_operation_xyz
'x, y, z'
'x, -y, z+1/2'
'x+1/2, y+1/2, z'
'x+1/2, -y+1/2, z+1/2'

_cell_length_a                   20.4511(4)
_cell_length_b                   20.4148(4)
_cell_length_c                   25.8502(6)
_cell_angle_alpha                90
_cell_angle_beta                 96.9050(10)
_cell_angle_gamma                90
_cell_volume                     10714.3(4)
_cell_formula_units_Z            16
_cell_measurement_temperature    295(2)
_cell_measurement_reflns_used    9721
_cell_measurement_theta_min      3.07
_cell_measurement_theta_max      74.57

_exptl_crystal_description       block
_exptl_crystal_colour            orange
_exptl_crystal_density_meas      ?
_exptl_crystal_density_method    ?
_exptl_crystal_density_diffrn    1.275
_exptl_crystal_F_000             4312
_exptl_transmission_factor_min   ?
_exptl_transmission_factor_max   ?
_exptl_crystal_size_max          0.150
_exptl_crystal_size_mid          0.150
_exptl_crystal_size_min          0.100
_exptl_absorpt_coefficient_mu    1.981
_shelx_estimated_absorpt_T_min   0.755
_shelx_estimated_absorpt_T_max   0.827
_exptl_absorpt_correction_type   'Empirical (Bruker SADABS)'
_exptl_absorpt_correction_T_min  0.5563
_exptl_absorpt_correction_T_max  0.7538
_exptl_absorpt_process_details   ?
_exptl_absorpt_special_details   ?
_diffrn_ambient_temperature      295(2)
_diffrn_radiation_wavelength     1.54178
_diffrn_radiation_type           CuK\a
_diffrn_source                   ?
_diffrn_measurement_device_type  'Bruker PHOTON II CCD'
_diffrn_measurement_method       '\f and \w scans'
_diffrn_detector_area_resol_mean ?
_diffrn_reflns_number            124927
_diffrn_reflns_av_unetI/netI     0.0436
_diffrn_reflns_av_R_equivalents  0.0600
_diffrn_reflns_limit_h_min       -25
_diffrn_reflns_limit_h_max       25
_diffrn_reflns_limit_k_min       -25
_diffrn_reflns_limit_k_max       25
_diffrn_reflns_limit_l_min       -32
_diffrn_reflns_limit_l_max       32
_diffrn_reflns_theta_min         3.390
_diffrn_reflns_theta_max         74.884
_diffrn_reflns_theta_full        67.679
_diffrn_measured_fraction_theta_max 0.996
_diffrn_measured_fraction_theta_full 0.999
_diffrn_reflns_Laue_measured_fraction_max 0.996
_diffrn_reflns_Laue_measured_fraction_full 0.999
_diffrn_reflns_point_group_measured_fraction_max 0.996
_diffrn_reflns_point_group_measured_fraction_full 0.999
_reflns_number_total             21774
_reflns_number_gt                18081
_reflns_threshold_expression     'I > 2\s(I)'
_reflns_Friedel_coverage         0.999
_reflns_Friedel_fraction_max     0.996
_reflns_Friedel_fraction_full    0.999

_reflns_special_details          
; 
 Reflections were merged by SHELXL according to the crystal 
 class for the calculation of statistics and refinement. 
  
 _reflns_Friedel_fraction is defined as the number of unique 
 Friedel pairs measured divided by the number that would be 
 possible theoretically, ignoring centric projections and 
 systematic absences. 
;

_computing_data_collection       'Bruker APEX3'
_computing_cell_refinement       'Bruker SAINT'
_computing_data_reduction        'Bruker SAINT'
_computing_structure_solution    'SHELXT 2014/5 (Sheldrick, 2014)'
_computing_structure_refinement  'SHELXL-2016/6 (Sheldrick, 2016)'
_computing_molecular_graphics    'Bruker SHELXTL'
_computing_publication_material  'Bruker SHELXTL'
_refine_special_details          
; 
 Refined as a 2-component inversion twin. 
;
_refine_ls_structure_factor_coef Fsqd
_refine_ls_matrix_type           full
_refine_ls_weighting_scheme      calc
_refine_ls_weighting_details     
'w=1/[\s^2^(Fo^2^)+(0.0951P)^2^+8.0058P] where P=(Fo^2^+2Fc^2^)/3'
_atom_sites_solution_primary     ?
_atom_sites_solution_secondary   ?
_atom_sites_solution_hydrogens   geom
_refine_ls_hydrogen_treatment    constr
_refine_ls_extinction_method     'SHELXL-2016/6 (Sheldrick 2016)'
_refine_ls_extinction_coef       0.00015(3)
_refine_ls_extinction_expression Fc^*^=kFc[1+0.001xFc^2^\l^3^/sin(2\q)]^-1/4^
_refine_ls_abs_structure_details 
; 
 Refined as an inversion twin. 
;
_refine_ls_abs_structure_Flack   0.22(3)
_chemical_absolute_configuration ?
_refine_ls_number_reflns         21774
_refine_ls_number_parameters     1304
_refine_ls_number_restraints     20
_refine_ls_R_factor_all          0.0718
_refine_ls_R_factor_gt           0.0585
_refine_ls_wR_factor_ref         0.1731
_refine_ls_wR_factor_gt          0.1557
_refine_ls_goodness_of_fit_ref   1.021
_refine_ls_restrained_S_all      1.023
_refine_ls_shift/su_max          0.000
_refine_ls_shift/su_mean         0.000

loop_
_atom_site_label
_atom_site_type_symbol
_atom_site_fract_x
_atom_site_fract_y
_atom_site_fract_z
_atom_site_U_iso_or_equiv
_atom_site_adp_type
_atom_site_occupancy
_atom_site_site_symmetry_order
_atom_site_calc_flag
_atom_site_refinement_flags_posn
_atom_site_refinement_flags_adp
_atom_site_refinement_flags_occupancy
_atom_site_disorder_assembly
_atom_site_disorder_group
O1 O 0.53201(13) 0.85713(16) 0.03895(13) 0.0490(7) Uani 1 1 d . . . . .
O2 O 0.34977(16) 0.91420(17) -0.07428(14) 0.0573(8) Uani 1 1 d . . . . .
O3 O 0.28308(15) 0.39256(14) 0.53658(13) 0.0463(7) Uani 1 1 d . . . . .
O4 O 0.32356(17) 0.56210(16) 0.42781(14) 0.0565(8) Uani 1 1 d . . . . .
O5 O 0.71016(15) 0.45429(14) 0.45579(13) 0.0481(7) Uani 1 1 d . . . . .
O6 O 0.66584(17) 0.28939(17) 0.56807(14) 0.0554(8) Uani 1 1 d . . . . .
O7 O 0.64503(17) 0.76208(17) 0.56742(14) 0.0555(8) Uani 1 1 d . . . . .
O8 O 0.45940(14) 0.70241(15) 0.45878(12) 0.0467(7) Uani 1 1 d . . . . .
N1 N 0.44742(17) 0.89923(18) -0.01990(15) 0.0453(8) Uani 1 1 d . . . . .
N2 N 0.35145(15) 0.72468(16) 0.01706(14) 0.0393(7) Uani 1 1 d . . . . .
H2A H 0.331298 0.689816 0.025059 0.047 Uiso 1 1 calc R U . . .
N3 N 0.51415(16) 0.72245(18) 0.09798(15) 0.0447(8) Uani 1 1 d . . . . .
H3A H 0.535702 0.754613 0.086797 0.054 Uiso 1 1 calc R U . . .
N4 N 0.24329(17) 0.81407(17) -0.08529(14) 0.0434(8) Uani 1 1 d . . . . .
H4A H 0.266978 0.847207 -0.091742 0.052 Uiso 1 1 calc R U . . .
N5 N 0.31638(17) 0.47033(17) 0.47965(15) 0.0445(8) Uani 1 1 d . . . . .
N6 N 0.14901(16) 0.57059(16) 0.52063(14) 0.0407(7) Uani 1 1 d . . . . .
H6A H 0.115670 0.591678 0.529446 0.049 Uiso 1 1 calc R U . . .
N7 N 0.16285(19) 0.41733(18) 0.59899(15) 0.0470(8) Uani 1 1 d . . . . .
H7A H 0.192537 0.394585 0.586311 0.056 Uiso 1 1 calc R U . . .
N8 N 0.2178(2) 0.66628(19) 0.41820(17) 0.0553(9) Uani 1 1 d . . . . .
H8B H 0.249851 0.642205 0.410738 0.066 Uiso 1 1 calc R U . . .
N9 N 0.67534(17) 0.37961(17) 0.51467(15) 0.0443(8) Uani 1 1 d . . . . .
N10 N 0.84209(16) 0.27411(16) 0.47765(14) 0.0392(7) Uani 1 1 d . . . . .
H10M H 0.875349 0.252174 0.469650 0.047 Uiso 1 1 calc R U . . .
N11 N 0.83374(19) 0.42565(17) 0.39695(15) 0.0480(8) Uani 1 1 d . . . . .
H11I H 0.804018 0.449459 0.408566 0.058 Uiso 1 1 calc R U . . .
N12 N 0.76634(17) 0.18269(17) 0.57951(15) 0.0436(8) Uani 1 1 d . . . . .
H12B H 0.734093 0.207547 0.585377 0.052 Uiso 1 1 calc R U . . .
N13 N 0.54547(17) 0.74623(17) 0.51517(15) 0.0438(8) Uani 1 1 d . . . . .
N14 N 0.64328(15) 0.57452(16) 0.47353(13) 0.0379(7) Uani 1 1 d . . . . .
H14A H 0.663770 0.540461 0.464324 0.045 Uiso 1 1 calc R U . . .
N15 N 0.75254(17) 0.66260(18) 0.57543(15) 0.0448(8) Uani 1 1 d . . . . .
H15A H 0.729388 0.696423 0.581135 0.054 Uiso 1 1 calc R U . . .
N16 N 0.47819(17) 0.56961(19) 0.39645(15) 0.0466(8) Uani 1 1 d . . . . .
H16B H 0.455234 0.598246 0.410713 0.056 Uiso 1 1 calc R U . . .
C1 C 0.47645(19) 0.8526(2) 0.01478(17) 0.0413(9) Uani 1 1 d . . . . .
C2 C 0.42764(18) 0.80075(19) 0.01488(17) 0.0399(8) Uani 1 1 d . . . . .
C3 C 0.41414(18) 0.74233(19) 0.03892(16) 0.0371(8) Uani 1 1 d . . . . .
C4 C 0.3844(2) 0.8810(2) -0.04301(17) 0.0438(9) Uani 1 1 d . . . . .
C5 C 0.37282(18) 0.8176(2) -0.02054(17) 0.0400(8) Uani 1 1 d . . . . .
C6 C 0.32562(18) 0.76994(19) -0.01900(16) 0.0381(8) Uani 1 1 d . . . . .
C7 C 0.45108(19) 0.7047(2) 0.07892(17) 0.0396(8) Uani 1 1 d . . . . .
C8 C 0.4331(2) 0.6508(2) 0.1060(2) 0.0487(10) Uani 1 1 d . . . . .
H8A H 0.393072 0.628846 0.100535 0.058 Uiso 1 1 calc R U . . .
C9 C 0.4871(2) 0.6350(2) 0.14376(18) 0.0463(9) Uani 1 1 d . . . . .
C10 C 0.4989(3) 0.5866(2) 0.1827(2) 0.0595(12) Uani 1 1 d . . . . .
H10A H 0.466716 0.555895 0.187679 0.071 Uiso 1 1 calc R U . . .
C11 C 0.5579(3) 0.5855(3) 0.2129(2) 0.0648(13) Uani 1 1 d . . . . .
H11A H 0.565855 0.553851 0.238762 0.078 Uiso 1 1 calc R U . . .
C12 C 0.6070(3) 0.6311(3) 0.2059(2) 0.0671(14) Uani 1 1 d . . . . .
H12A H 0.646861 0.629157 0.227329 0.081 Uiso 1 1 calc R U . . .
C13 C 0.5981(2) 0.6788(3) 0.16819(19) 0.0567(12) Uani 1 1 d . . . . .
H13A H 0.631302 0.708452 0.163257 0.068 Uiso 1 1 calc R U . . .
C14 C 0.5374(2) 0.6807(2) 0.13780(17) 0.0433(9) Uani 1 1 d . . . . .
C15 C 0.26173(18) 0.7657(2) -0.04907(17) 0.0400(8) Uani 1 1 d . . . . .
C16 C 0.2112(2) 0.7204(2) -0.04966(18) 0.0423(9) Uani 1 1 d . . . . .
H16A H 0.211001 0.682933 -0.029248 0.051 Uiso 1 1 calc R U . . .
C17 C 0.15969(19) 0.7424(2) -0.08750(17) 0.0427(9) Uani 1 1 d . . . . .
C18 C 0.0957(2) 0.7201(2) -0.1049(2) 0.0524(11) Uani 1 1 d . . . . .
H18A H 0.080076 0.681381 -0.091920 0.063 Uiso 1 1 calc R U . . .
C19 C 0.0567(2) 0.7563(3) -0.1413(2) 0.0603(13) Uani 1 1 d . . . . .
H19A H 0.014113 0.742094 -0.152290 0.072 Uiso 1 1 calc R U . . .
C20 C 0.0793(2) 0.8139(3) -0.1621(2) 0.0600(13) Uani 1 1 d . . . . .
H20A H 0.051723 0.836960 -0.186924 0.072 Uiso 1 1 calc R U . . .
C21 C 0.1420(2) 0.8372(3) -0.14660(19) 0.0513(10) Uani 1 1 d . . . . .
H21A H 0.157253 0.875496 -0.160477 0.062 Uiso 1 1 calc R U . . .
C22 C 0.1813(2) 0.8009(2) -0.10924(17) 0.0424(9) Uani 1 1 d . . . . .
C23 C 0.4813(2) 0.9582(2) -0.0356(2) 0.0522(11) Uani 1 1 d . . . . .
H23A H 0.511326 0.973809 -0.006300 0.063 Uiso 1 1 calc R U . . .
H23B H 0.449051 0.992303 -0.045046 0.063 Uiso 1 1 calc R U . . .
C24 C 0.5193(2) 0.9449(3) -0.0811(2) 0.0575(12) Uani 1 1 d . . . . .
H24A H 0.488268 0.935383 -0.111604 0.069 Uiso 1 1 calc R U . . .
H24B H 0.546301 0.906239 -0.073493 0.069 Uiso 1 1 calc R U . . .
C25 C 0.5634(3) 1.0013(3) -0.0940(2) 0.0677(15) Uani 1 1 d . . . . .
H25A H 0.592921 1.012859 -0.063081 0.081 Uiso 1 1 calc R U . . .
H25B H 0.536432 1.039258 -0.104241 0.081 Uiso 1 1 calc R U . . .
C26 C 0.6039(3) 0.9834(4) -0.1378(3) 0.085(2) Uani 1 1 d . . . . .
H26A H 0.627470 0.942955 -0.128742 0.102 Uiso 1 1 calc R U . . .
H26B H 0.574236 0.975525 -0.169332 0.102 Uiso 1 1 calc R U . . .
C27 C 0.6527(4) 1.0351(5) -0.1486(4) 0.112(3) Uani 1 1 d . . . . .
H27A H 0.680422 1.046026 -0.116650 0.135 Uiso 1 1 calc R U . . .
H27B H 0.629416 1.074476 -0.161297 0.135 Uiso 1 1 calc R U . . .
C28 C 0.6961(5) 1.0102(7) -0.1899(5) 0.152(3) Uani 1 1 d . . . . .
H28A H 0.727060 1.043593 -0.196577 0.228 Uiso 1 1 calc R U . . .
H28B H 0.719476 0.971577 -0.177106 0.228 Uiso 1 1 calc R U . . .
H28C H 0.668577 0.999968 -0.221658 0.228 Uiso 1 1 calc R U . . .
C29 C 0.27544(19) 0.44517(19) 0.51419(16) 0.0387(8) Uani 1 1 d . . . . .
C30 C 0.22401(19) 0.49398(18) 0.51601(16) 0.0386(8) Uani 1 1 d . . . . .
C31 C 0.16980(19) 0.51037(19) 0.54111(17) 0.0389(8) Uani 1 1 d . . . . .
C32 C 0.2948(2) 0.5310(2) 0.45826(17) 0.0423(9) Uani 1 1 d . . . . .
C33 C 0.23516(19) 0.54505(19) 0.48179(17) 0.0393(8) Uani 1 1 d . . . . .
C34 C 0.18807(19) 0.59264(18) 0.48452(17) 0.0396(8) Uani 1 1 d . . . . .
C35 C 0.14018(19) 0.4776(2) 0.58105(17) 0.0416(9) Uani 1 1 d . . . . .
C36 C 0.0916(2) 0.4979(2) 0.6100(2) 0.0535(11) Uani 1 1 d . . . . .
H36A H 0.067256 0.536381 0.605405 0.064 Uiso 1 1 calc R U . . .
C37 C 0.0855(2) 0.4493(2) 0.6482(2) 0.0545(11) Uani 1 1 d . . . . .
C38 C 0.0461(3) 0.4420(3) 0.6887(3) 0.0788(18) Uani 1 1 d . . . . .
H38A H 0.015049 0.473705 0.694208 0.095 Uiso 1 1 calc R U . . .
C39 C 0.0538(4) 0.3883(4) 0.7197(3) 0.087(2) Uani 1 1 d . . . . .
H39A H 0.028213 0.384094 0.746916 0.104 Uiso 1 1 calc R U . . .
C40 C 0.0991(4) 0.3391(3) 0.7120(2) 0.0811(18) Uani 1 1 d . . . . .
H40A H 0.103440 0.303123 0.734208 0.097 Uiso 1 1 calc R U . . .
C41 C 0.1377(3) 0.3432(3) 0.6716(2) 0.0643(13) Uani 1 1 d . . . . .
H41A H 0.167060 0.310166 0.665484 0.077 Uiso 1 1 calc R U . . .
C42 C 0.1304(2) 0.3992(2) 0.64051(18) 0.0479(10) Uani 1 1 d . . . . .
C43 C 0.1778(2) 0.6523(2) 0.45577(18) 0.0444(9) Uani 1 1 d . . . . .
C44 C 0.1319(2) 0.7014(2) 0.4563(2) 0.0569(12) Uani 1 1 d . . . . .
H44A H 0.098681 0.703795 0.477837 0.068 Uiso 1 1 calc R U . . .
C45 C 0.1447(3) 0.7473(2) 0.4182(3) 0.0704(17) Uani 1 1 d . . . . .
C46 C 0.1174(4) 0.8082(3) 0.4001(3) 0.0935(16) Uani 1 1 d . . . . .
H46A H 0.081891 0.826756 0.414087 0.112 Uiso 1 1 calc R U . . .
C47 C 0.1469(5) 0.8396(3) 0.3596(4) 0.105(3) Uani 1 1 d . . . . .
H47A H 0.128795 0.878905 0.346465 0.126 Uiso 1 1 calc R U . . .
C48 C 0.1998(7) 0.8156(4) 0.3392(4) 0.125(4) Uani 1 1 d . . . . .
H48A H 0.217576 0.839328 0.313481 0.149 Uiso 1 1 calc R U . . .
C49 C 0.2276(5) 0.7572(3) 0.3555(3) 0.0935(16) Uani 1 1 d . . . . .
H49A H 0.263855 0.740159 0.341510 0.112 Uiso 1 1 calc R U . . .
C50 C 0.1988(3) 0.7245(2) 0.3943(2) 0.0678(15) Uani 1 1 d . . . . .
C51 C 0.3736(2) 0.4351(2) 0.4638(2) 0.0493(11) Uani 1 1 d . . . . .
H51A H 0.393444 0.408653 0.492683 0.059 Uiso 1 1 calc R U . . .
H51B H 0.406197 0.466592 0.455280 0.059 Uiso 1 1 calc R U . . .
C52 C 0.3540(3) 0.3913(2) 0.4170(2) 0.0549(12) Uani 1 1 d . . . . .
H52A H 0.317915 0.363287 0.424281 0.066 Uiso 1 1 calc R U . . .
H52B H 0.338356 0.418460 0.387219 0.066 Uiso 1 1 calc R U . . .
C53 C 0.4103(3) 0.3491(3) 0.4033(3) 0.0701(15) Uani 1 1 d . . . . .
H53A H 0.427811 0.323955 0.433649 0.084 Uiso 1 1 calc R U . . .
H53B H 0.445217 0.377059 0.393627 0.084 Uiso 1 1 calc R U . . .
C54 C 0.3883(4) 0.3020(4) 0.3581(3) 0.094(2) Uani 1 1 d . . . . .
H54A H 0.350056 0.277672 0.366155 0.113 Uiso 1 1 calc R U . . .
H54B H 0.375341 0.327308 0.326766 0.113 Uiso 1 1 calc R U . . .
C55 C 0.4420(6) 0.2540(6) 0.3477(6) 0.166(6) Uani 1 1 d . . . . .
H55A H 0.478557 0.278241 0.336446 0.200 Uiso 1 1 calc R U . . .
H55B H 0.457868 0.231800 0.379927 0.200 Uiso 1 1 calc R U . . .
C56 C 0.4198(9) 0.2053(8) 0.3083(9) 0.225(9) Uani 1 1 d . . . . .
H56A H 0.455652 0.176499 0.303424 0.337 Uiso 1 1 calc R U . . .
H56B H 0.384279 0.180461 0.319562 0.337 Uiso 1 1 calc R U . . .
H56C H 0.404977 0.226920 0.276063 0.337 Uiso 1 1 calc R U . . .
C57 C 0.7173(2) 0.40162(19) 0.47984(17) 0.0400(9) Uani 1 1 d . . . . .
C58 C 0.76788(19) 0.35219(19) 0.47974(17) 0.0384(8) Uani 1 1 d . . . . .
C59 C 0.82224(19) 0.33440(19) 0.45591(16) 0.0374(8) Uani 1 1 d . . . . .
C60 C 0.6957(2) 0.31883(19) 0.53724(17) 0.0401(8) Uani 1 1 d . . . . .
C61 C 0.7551(2) 0.30244(19) 0.51508(17) 0.0403(8) Uani 1 1 d . . . . .
C62 C 0.80170(19) 0.25410(19) 0.51357(16) 0.0374(8) Uani 1 1 d . . . . .
C63 C 0.85387(19) 0.36457(19) 0.41542(16) 0.0394(8) Uani 1 1 d . . . . .
C64 C 0.9019(2) 0.3423(2) 0.38824(19) 0.0499(10) Uani 1 1 d . . . . .
H64A H 0.924043 0.302612 0.393354 0.060 Uiso 1 1 calc R U . . .
C65 C 0.9126(2) 0.3904(2) 0.35059(18) 0.0499(10) Uani 1 1 d . . . . .
C66 C 0.9537(3) 0.3945(3) 0.3107(2) 0.0693(14) Uani 1 1 d . . . . .
H66A H 0.981971 0.360260 0.305067 0.083 Uiso 1 1 calc R U . . .
C67 C 0.9515(4) 0.4493(3) 0.2807(2) 0.0806(18) Uani 1 1 d . . . . .
H67A H 0.978863 0.452760 0.254579 0.097 Uiso 1 1 calc R U . . .
C68 C 0.9087(4) 0.5002(3) 0.2885(2) 0.0803(19) Uani 1 1 d . . . . .
H68A H 0.907989 0.537039 0.267239 0.096 Uiso 1 1 calc R U . . .
C69 C 0.8675(3) 0.4981(3) 0.3264(2) 0.0694(15) Uani 1 1 d . . . . .
H69A H 0.839509 0.532810 0.331488 0.083 Uiso 1 1 calc R U . . .
C70 C 0.8689(2) 0.4420(2) 0.35713(18) 0.0488(10) Uani 1 1 d . . . . .
C71 C 0.81019(19) 0.19506(19) 0.54383(17) 0.0388(8) Uani 1 1 d . . . . .
C72 C 0.8543(2) 0.1443(2) 0.54515(18) 0.0431(9) Uani 1 1 d . . . . .
H72A H 0.888641 0.140471 0.524825 0.052 Uiso 1 1 calc R U . . .
C73 C 0.8380(2) 0.0984(2) 0.58339(18) 0.0440(9) Uani 1 1 d . . . . .
C74 C 0.8622(2) 0.0373(2) 0.60158(19) 0.0517(10) Uani 1 1 d . . . . .
H74A H 0.898789 0.018881 0.588971 0.062 Uiso 1 1 calc R U . . .
C75 C 0.8313(3) 0.0052(2) 0.6381(2) 0.0582(12) Uani 1 1 d . . . . .
H75A H 0.847405 -0.035320 0.650133 0.070 Uiso 1 1 calc R U . . .
C76 C 0.7760(3) 0.0312(3) 0.6580(2) 0.0587(12) Uani 1 1 d . . . . .
H76A H 0.756227 0.007851 0.682821 0.070 Uiso 1 1 calc R U . . .
C77 C 0.7508(2) 0.0913(2) 0.64106(18) 0.0517(10) Uani 1 1 d . . . . .
H77A H 0.714032 0.109072 0.653841 0.062 Uiso 1 1 calc R U . . .
C78 C 0.7827(2) 0.12437(19) 0.60395(17) 0.0420(8) Uani 1 1 d . . . . .
C79 C 0.6170(2) 0.4145(2) 0.5272(2) 0.0497(10) Uani 1 1 d . . . . .
H79A H 0.584367 0.382863 0.535354 0.060 Uiso 1 1 calc R U . . .
H79B H 0.598333 0.439045 0.496821 0.060 Uiso 1 1 calc R U . . .
C80 C 0.6319(2) 0.4611(2) 0.5728(2) 0.0517(10) Uani 1 1 d . . . . .
H80A H 0.669148 0.488372 0.566943 0.062 Uiso 1 1 calc R U . . .
H80B H 0.644215 0.435897 0.604267 0.062 Uiso 1 1 calc R U . . .
C81 C 0.5736(2) 0.5051(2) 0.5809(2) 0.0549(11) Uani 1 1 d . . . . .
H81A H 0.558969 0.527677 0.548576 0.066 Uiso 1 1 calc R U . . .
H81B H 0.537466 0.478027 0.589590 0.066 Uiso 1 1 calc R U . . .
C82 C 0.5900(3) 0.5550(3) 0.6235(2) 0.0645(13) Uani 1 1 d . . . . .
H82A H 0.626986 0.581065 0.615018 0.077 Uiso 1 1 calc R U . . .
H82B H 0.604042 0.532070 0.655754 0.077 Uiso 1 1 calc R U . . .
C83 C 0.5340(4) 0.6010(3) 0.6324(3) 0.0824(19) Uani 1 1 d . . . . .
H83A H 0.519116 0.622883 0.599812 0.099 Uiso 1 1 calc R U . . .
H83B H 0.497609 0.575014 0.641900 0.099 Uiso 1 1 calc R U . . .
C84 C 0.5504(6) 0.6515(4) 0.6730(4) 0.114(3) Uani 1 1 d . . . . .
H84A H 0.512368 0.678098 0.675983 0.170 Uiso 1 1 calc R U . . .
H84B H 0.564019 0.630548 0.705834 0.170 Uiso 1 1 calc R U . . .
H84C H 0.585571 0.678518 0.663657 0.170 Uiso 1 1 calc R U . . .
C85 C 0.6098(2) 0.7284(2) 0.53679(17) 0.0411(9) Uani 1 1 d . . . . .
C86 C 0.62136(19) 0.66551(19) 0.51274(16) 0.0379(8) Uani 1 1 d . . . . .
C87 C 0.66966(18) 0.61924(19) 0.51031(16) 0.0369(8) Uani 1 1 d . . . . .
C88 C 0.51610(18) 0.69949(19) 0.48054(16) 0.0373(8) Uani 1 1 d . . . . .
C89 C 0.56593(18) 0.64848(18) 0.47821(16) 0.0366(8) Uani 1 1 d . . . . .
C90 C 0.57971(18) 0.59134(18) 0.45328(16) 0.0376(8) Uani 1 1 d . . . . .
C91 C 0.73373(19) 0.61390(19) 0.53980(16) 0.0388(8) Uani 1 1 d . . . . .
C92 C 0.7825(2) 0.5683(2) 0.54130(19) 0.0459(9) Uani 1 1 d . . . . .
H92A H 0.781927 0.530480 0.521181 0.055 Uiso 1 1 calc R U . . .
C93 C 0.8345(2) 0.5891(2) 0.57930(18) 0.0463(9) Uani 1 1 d . . . . .
C94 C 0.8972(2) 0.5643(3) 0.5983(2) 0.0597(12) Uani 1 1 d . . . . .
H94A H 0.912182 0.525124 0.585746 0.072 Uiso 1 1 calc R U . . .
C95 C 0.9356(3) 0.5994(3) 0.6358(2) 0.0677(14) Uani 1 1 d . . . . .
H95A H 0.977081 0.583472 0.648290 0.081 Uiso 1 1 calc R U . . .
C96 C 0.9141(3) 0.6585(3) 0.6559(2) 0.0694(15) Uani 1 1 d . . . . .
H96A H 0.941369 0.681000 0.681379 0.083 Uiso 1 1 calc R U . . .
C97 C 0.8531(3) 0.6833(3) 0.6382(2) 0.0606(13) Uani 1 1 d . . . . .
H97A H 0.838445 0.722331 0.651261 0.073 Uiso 1 1 calc R U . . .
C98 C 0.8140(2) 0.6486(2) 0.60036(18) 0.0469(10) Uani 1 1 d . . . . .
C99 C 0.54297(19) 0.55487(19) 0.41219(17) 0.0395(8) Uani 1 1 d . . . . .
C100 C 0.5629(2) 0.5072(2) 0.3804(2) 0.0521(11) Uani 1 1 d . . . . .
H10B H 0.604482 0.488109 0.382868 0.063 Uiso 1 1 calc R U . . .
C101 C 0.5083(2) 0.4922(2) 0.34273(19) 0.0503(10) Uani 1 1 d . . . . .
C102 C 0.4981(3) 0.4496(3) 0.2995(2) 0.0699(15) Uani 1 1 d . . . . .
H10C H 0.532199 0.423263 0.290674 0.084 Uiso 1 1 calc R U . . .
C103 C 0.4374(4) 0.4475(3) 0.2706(2) 0.0758(16) Uani 1 1 d . . . . .
H10D H 0.430316 0.419833 0.241844 0.091 Uiso 1 1 calc R U . . .
C104 C 0.3862(3) 0.4864(4) 0.2840(2) 0.0777(18) Uani 1 1 d . . . . .
H10E H 0.345181 0.483439 0.264291 0.093 Uiso 1 1 calc R U . . .
C105 C 0.3940(3) 0.5293(3) 0.3255(2) 0.0655(14) Uani 1 1 d . . . . .
H10F H 0.359547 0.555510 0.333706 0.079 Uiso 1 1 calc R U . . .
C106 C 0.4559(2) 0.5316(2) 0.35450(18) 0.0481(10) Uani 1 1 d . . . . .
C107 C 0.5126(2) 0.8052(2) 0.5307(2) 0.0497(10) Uani 1 1 d . . . . .
H10G H 0.481897 0.820360 0.501595 0.060 Uiso 1 1 calc R U . . .
H10H H 0.545168 0.839359 0.538968 0.060 Uiso 1 1 calc R U . . .
C108 C 0.4757(2) 0.7942(2) 0.5773(2) 0.0538(11) Uani 1 1 d . . . . .
H10I H 0.448461 0.755362 0.571216 0.065 Uiso 1 1 calc R U . . .
H10J H 0.507238 0.786024 0.607726 0.065 Uiso 1 1 calc R U . . .
C109 C 0.4324(3) 0.8513(3) 0.5886(2) 0.0637(14) Uani 1 1 d . . . . .
H10K H 0.460068 0.889067 0.598035 0.076 Uiso 1 1 calc R U . . .
H10L H 0.403685 0.862197 0.557123 0.076 Uiso 1 1 calc R U . . .
C110 C 0.3908(3) 0.8375(4) 0.6318(3) 0.0819(19) Uani 1 1 d . . . . .
H11B H 0.419775 0.830444 0.663922 0.098 Uiso 1 1 calc R U . . .
H11C H 0.366492 0.797204 0.623826 0.098 Uiso 1 1 calc R U . . .
C111 C 0.3416(5) 0.8922(5) 0.6409(4) 0.121(3) Uani 1 1 d . . . . .
H11D H 0.366038 0.930651 0.654122 0.145 Uiso 1 1 calc R U . . .
H11E H 0.316958 0.903825 0.607779 0.145 Uiso 1 1 calc R U . . .
C112 C 0.2947(5) 0.8740(8) 0.6778(5) 0.152(3) Uani 1 1 d . . . . .
H11F H 0.265632 0.910119 0.681707 0.228 Uiso 1 1 calc R U . . .
H11G H 0.269514 0.836665 0.664658 0.228 Uiso 1 1 calc R U . . .
H11H H 0.318635 0.863514 0.711040 0.228 Uiso 1 1 calc R U . . .
C113 C 0.8792(12) 0.1674(9) 0.2409(8) 0.132(3) Uani 0.674(7) 1 d . . P A 1
H11I H 0.901352 0.175016 0.210297 0.159 Uiso 0.674(7) 1 calc R U P A 1
H11J H 0.900495 0.130610 0.259761 0.159 Uiso 0.674(7) 1 calc R U P A 1
Cl1A Cl 0.8867(3) 0.2369(3) 0.2806(3) 0.153(2) Uani 0.674(7) 1 d . . P A 1
Cl2A Cl 0.7971(3) 0.1483(6) 0.2215(6) 0.158(3) Uani 0.674(7) 1 d . . P A 1
C114 C 0.8916(17) 0.184(2) 0.2437(11) 0.132(3) Uani 0.326(7) 1 d D . P A 2
H11K H 0.899345 0.225464 0.226606 0.159 Uiso 0.326(7) 1 calc R U P A 2
H11L H 0.927771 0.154886 0.239328 0.159 Uiso 0.326(7) 1 calc R U P A 2
Cl1B Cl 0.8868(6) 0.1978(7) 0.3107(5) 0.153(2) Uani 0.326(7) 1 d D . P A 2
Cl2B Cl 0.8201(9) 0.1514(15) 0.2173(14) 0.158(3) Uani 0.326(7) 1 d D . P A 2
C115 C 0.720(3) 0.5124(19) 0.2272(14) 0.132(3) Uani 0.243(5) 1 d D . P B 1
H11M H 0.678687 0.518030 0.205271 0.159 Uiso 0.243(5) 1 calc R U P B 1
H11N H 0.740864 0.555226 0.230475 0.159 Uiso 0.243(5) 1 calc R U P B 1
Cl3A Cl 0.7011(9) 0.4910(10) 0.2892(8) 0.184(3) Uani 0.243(5) 1 d D . P B 1
Cl4A Cl 0.7666(11) 0.4668(12) 0.1943(9) 0.215(3) Uani 0.243(5) 1 d D . P B 1
C116 C 0.7576(8) 0.4113(6) 0.2194(6) 0.132(3) Uani 0.757(5) 1 d D . P B 2
H11O H 0.764023 0.429224 0.185579 0.159 Uiso 0.757(5) 1 calc R U P B 2
H11P H 0.800613 0.407949 0.239603 0.159 Uiso 0.757(5) 1 calc R U P B 2
Cl3B Cl 0.7089(3) 0.4675(3) 0.2512(3) 0.184(3) Uani 0.757(5) 1 d D . P B 2
Cl4B Cl 0.7270(4) 0.3381(4) 0.2109(3) 0.215(3) Uani 0.757(5) 1 d D . P B 2
C117 C 0.6516(6) 0.1937(5) 0.7642(4) 0.132(3) Uani 1 1 d D . . . .
H11Q H 0.657679 0.170361 0.797072 0.159 Uiso 1 1 calc R U . . .
H11R H 0.628104 0.233915 0.769630 0.159 Uiso 1 1 calc R U . . .
Cl5 Cl 0.72698(19) 0.2134(2) 0.74719(17) 0.1797(15) Uani 1 1 d D . . . .
Cl6 Cl 0.60449(16) 0.14741(19) 0.72007(17) 0.1599(12) Uani 1 1 d D . . . .

loop_
_atom_site_aniso_label
_atom_site_aniso_U_11
_atom_site_aniso_U_22
_atom_site_aniso_U_33
_atom_site_aniso_U_23
_atom_site_aniso_U_13
_atom_site_aniso_U_12
O1 0.0331(14) 0.0491(17) 0.0639(18) 0.0096(14) 0.0019(13) -0.0121(12)
O2 0.0491(17) 0.0505(18) 0.071(2) 0.0213(16) 0.0002(15) -0.0064(14)
O3 0.0451(15) 0.0319(14) 0.0629(19) 0.0024(13) 0.0108(13) 0.0115(12)
O4 0.0584(19) 0.0471(17) 0.068(2) 0.0058(15) 0.0248(16) 0.0079(14)
O5 0.0473(16) 0.0351(15) 0.0636(19) 0.0054(13) 0.0139(14) 0.0116(12)
O6 0.0562(18) 0.0476(17) 0.067(2) 0.0074(15) 0.0262(16) 0.0095(14)
O7 0.0505(18) 0.0500(18) 0.064(2) -0.0174(16) 0.0008(15) 0.0057(15)
O8 0.0350(14) 0.0453(16) 0.0598(18) -0.0008(13) 0.0061(12) 0.0121(12)
N1 0.0357(16) 0.0398(18) 0.060(2) 0.0110(15) 0.0038(15) -0.0101(14)
N2 0.0284(14) 0.0333(16) 0.056(2) 0.0009(14) 0.0043(13) -0.0066(12)
N3 0.0349(16) 0.0437(19) 0.055(2) 0.0061(15) 0.0040(14) -0.0089(14)
N4 0.0369(16) 0.0383(17) 0.054(2) 0.0037(15) 0.0022(14) -0.0064(14)
N5 0.0400(17) 0.0356(17) 0.060(2) 0.0007(15) 0.0158(15) 0.0115(14)
N6 0.0323(15) 0.0343(16) 0.056(2) -0.0017(14) 0.0077(14) 0.0082(13)
N7 0.0482(19) 0.0382(18) 0.057(2) -0.0025(15) 0.0146(16) 0.0070(15)
N8 0.062(2) 0.0400(19) 0.064(2) 0.0020(17) 0.0079(19) 0.0077(17)
N9 0.0397(17) 0.0358(17) 0.060(2) 0.0046(15) 0.0176(16) 0.0115(14)
N10 0.0334(15) 0.0310(16) 0.054(2) 0.0021(14) 0.0093(14) 0.0087(13)
N11 0.053(2) 0.0361(17) 0.056(2) 0.0033(15) 0.0121(16) 0.0104(15)
N12 0.0439(18) 0.0336(16) 0.055(2) 0.0053(14) 0.0115(15) 0.0083(14)
N13 0.0378(17) 0.0351(17) 0.058(2) -0.0082(15) 0.0045(15) 0.0099(14)
N14 0.0320(15) 0.0293(15) 0.0518(19) -0.0011(13) 0.0028(13) 0.0058(12)
N15 0.0340(16) 0.0436(19) 0.056(2) -0.0031(16) -0.0002(14) 0.0078(14)
N16 0.0377(17) 0.053(2) 0.049(2) -0.0039(16) 0.0059(15) 0.0048(15)
C1 0.0333(18) 0.037(2) 0.055(2) 0.0057(17) 0.0091(16) -0.0056(15)
C2 0.0323(18) 0.0332(19) 0.054(2) 0.0030(17) 0.0064(16) -0.0045(15)
C3 0.0299(17) 0.0319(18) 0.049(2) 0.0019(15) 0.0034(15) -0.0047(14)
C4 0.0371(19) 0.042(2) 0.052(2) 0.0053(18) 0.0058(17) -0.0081(17)
C5 0.0322(18) 0.0354(19) 0.052(2) 0.0037(16) 0.0050(16) -0.0035(15)
C6 0.0323(18) 0.0329(18) 0.049(2) -0.0011(16) 0.0057(16) -0.0039(14)
C7 0.0344(18) 0.0348(19) 0.049(2) 0.0005(16) 0.0036(16) -0.0013(15)
C8 0.039(2) 0.040(2) 0.067(3) 0.0058(19) 0.0035(18) -0.0081(17)
C9 0.047(2) 0.037(2) 0.056(2) 0.0046(18) 0.0085(18) 0.0022(17)
C10 0.071(3) 0.044(2) 0.063(3) 0.013(2) 0.008(2) 0.007(2)
C11 0.071(3) 0.066(3) 0.057(3) 0.008(2) 0.006(2) 0.017(3)
C12 0.060(3) 0.093(4) 0.046(3) 0.003(3) 0.000(2) 0.014(3)
C13 0.043(2) 0.078(3) 0.048(2) -0.001(2) 0.0030(19) -0.002(2)
C14 0.038(2) 0.046(2) 0.046(2) 0.0010(17) 0.0070(16) 0.0018(17)
C15 0.0308(18) 0.038(2) 0.051(2) -0.0028(16) 0.0037(16) -0.0023(15)
C16 0.0343(19) 0.0332(19) 0.059(3) 0.0006(17) 0.0038(17) -0.0043(15)
C17 0.0321(18) 0.043(2) 0.053(2) -0.0082(17) 0.0043(16) -0.0040(16)
C18 0.039(2) 0.055(3) 0.062(3) -0.009(2) 0.0059(19) -0.0118(19)
C19 0.038(2) 0.079(4) 0.061(3) -0.012(3) -0.004(2) -0.006(2)
C20 0.048(2) 0.080(4) 0.050(3) -0.006(2) -0.003(2) 0.003(2)
C21 0.047(2) 0.054(3) 0.052(3) 0.002(2) 0.0039(19) 0.002(2)
C22 0.0368(19) 0.045(2) 0.046(2) -0.0027(17) 0.0057(16) -0.0041(16)
C23 0.046(2) 0.038(2) 0.072(3) 0.013(2) 0.007(2) -0.0145(19)
C24 0.046(2) 0.056(3) 0.070(3) 0.020(2) 0.002(2) -0.010(2)
C25 0.047(3) 0.075(4) 0.081(4) 0.030(3) 0.006(2) -0.013(2)
C26 0.059(3) 0.109(5) 0.088(4) 0.043(4) 0.015(3) 0.002(3)
C27 0.070(4) 0.150(8) 0.121(6) 0.060(6) 0.033(4) -0.008(5)
C28 0.102(4) 0.208(8) 0.159(6) 0.024(7) 0.068(5) 0.006(6)
C29 0.0344(18) 0.0339(19) 0.049(2) -0.0044(16) 0.0089(16) 0.0040(15)
C30 0.0373(18) 0.0293(18) 0.050(2) -0.0012(15) 0.0076(16) 0.0066(15)
C31 0.0325(17) 0.0308(18) 0.053(2) -0.0039(16) 0.0045(16) 0.0048(14)
C32 0.045(2) 0.0360(19) 0.048(2) 0.0014(17) 0.0107(18) 0.0065(17)
C33 0.0358(19) 0.0329(19) 0.050(2) -0.0001(16) 0.0084(16) 0.0049(15)
C34 0.0371(18) 0.0297(18) 0.051(2) -0.0017(16) 0.0033(16) 0.0048(15)
C35 0.0361(18) 0.037(2) 0.052(2) -0.0029(17) 0.0087(16) 0.0026(15)
C36 0.045(2) 0.048(2) 0.071(3) -0.006(2) 0.020(2) 0.0069(19)
C37 0.054(3) 0.052(3) 0.061(3) -0.010(2) 0.021(2) -0.004(2)
C38 0.083(4) 0.076(4) 0.086(4) -0.003(3) 0.048(3) 0.003(3)
C39 0.108(5) 0.088(5) 0.073(4) -0.004(3) 0.048(4) -0.016(4)
C40 0.112(5) 0.074(4) 0.059(3) 0.009(3) 0.020(3) -0.018(4)
C41 0.086(4) 0.048(3) 0.059(3) 0.003(2) 0.011(3) -0.002(2)
C42 0.052(2) 0.043(2) 0.050(2) -0.0039(18) 0.0095(19) -0.0052(18)
C43 0.0385(19) 0.035(2) 0.057(2) -0.0020(17) -0.0025(17) 0.0065(16)
C44 0.042(2) 0.040(2) 0.087(4) -0.009(2) -0.002(2) 0.0094(18)
C45 0.076(4) 0.035(2) 0.090(4) -0.003(2) -0.033(3) 0.009(2)
C46 0.117(4) 0.061(3) 0.095(4) 0.004(2) -0.017(3) 0.003(3)
C47 0.146(8) 0.050(3) 0.105(6) 0.016(4) -0.035(5) 0.022(4)
C48 0.212(12) 0.063(4) 0.092(6) 0.023(4) -0.004(7) 0.003(6)
C49 0.117(4) 0.061(3) 0.095(4) 0.004(2) -0.017(3) 0.003(3)
C50 0.102(4) 0.040(2) 0.057(3) 0.008(2) -0.007(3) -0.006(3)
C51 0.039(2) 0.042(2) 0.070(3) -0.002(2) 0.021(2) 0.0120(18)
C52 0.059(3) 0.041(2) 0.069(3) 0.000(2) 0.025(2) 0.008(2)
C53 0.072(3) 0.051(3) 0.095(4) -0.006(3) 0.041(3) 0.008(2)
C54 0.118(6) 0.072(4) 0.103(5) -0.025(4) 0.055(5) -0.002(4)
C55 0.135(9) 0.142(9) 0.238(14) -0.107(10) 0.085(9) -0.008(7)
C56 0.221(17) 0.165(13) 0.30(2) -0.132(15) 0.089(16) 0.004(12)
C57 0.0366(19) 0.0298(18) 0.054(2) -0.0024(16) 0.0078(17) 0.0052(15)
C58 0.0338(18) 0.0330(19) 0.049(2) 0.0024(16) 0.0073(16) 0.0073(15)
C59 0.0340(18) 0.0321(18) 0.047(2) 0.0015(15) 0.0084(16) 0.0049(15)
C60 0.0381(19) 0.0329(19) 0.051(2) 0.0023(16) 0.0126(17) 0.0040(16)
C61 0.0383(19) 0.0330(19) 0.051(2) 0.0024(16) 0.0094(17) 0.0059(16)
C62 0.0346(18) 0.0315(18) 0.046(2) -0.0009(15) 0.0036(15) 0.0053(15)
C63 0.0376(19) 0.0340(19) 0.047(2) -0.0004(16) 0.0062(16) 0.0034(15)
C64 0.050(2) 0.041(2) 0.062(3) 0.0054(19) 0.019(2) 0.0092(18)
C65 0.049(2) 0.050(2) 0.051(2) 0.0009(19) 0.0101(19) 0.0006(19)
C66 0.076(4) 0.072(3) 0.064(3) 0.007(3) 0.027(3) 0.001(3)
C67 0.104(5) 0.084(4) 0.061(3) 0.007(3) 0.035(3) -0.017(4)
C68 0.119(5) 0.063(3) 0.060(3) 0.016(3) 0.017(3) -0.016(4)
C69 0.101(4) 0.047(3) 0.060(3) 0.009(2) 0.010(3) 0.001(3)
C70 0.061(3) 0.039(2) 0.046(2) -0.0015(17) 0.0030(19) -0.0013(19)
C71 0.0363(18) 0.0304(18) 0.050(2) 0.0007(16) 0.0050(16) 0.0011(15)
C72 0.0377(19) 0.0327(19) 0.059(2) 0.0008(17) 0.0060(17) 0.0056(15)
C73 0.042(2) 0.035(2) 0.053(2) 0.0026(17) -0.0010(17) 0.0019(16)
C74 0.050(2) 0.039(2) 0.064(3) 0.0045(19) -0.004(2) 0.0109(18)
C75 0.064(3) 0.042(2) 0.065(3) 0.013(2) -0.009(2) 0.003(2)
C76 0.072(3) 0.053(3) 0.049(3) 0.015(2) -0.001(2) -0.005(2)
C77 0.055(2) 0.052(2) 0.049(2) 0.0072(19) 0.0096(19) 0.000(2)
C78 0.045(2) 0.0327(18) 0.047(2) 0.0031(16) 0.0002(17) 0.0030(16)
C79 0.039(2) 0.044(2) 0.069(3) 0.004(2) 0.0197(19) 0.0129(18)
C80 0.052(2) 0.044(2) 0.061(3) 0.006(2) 0.019(2) 0.0107(19)
C81 0.056(3) 0.049(2) 0.064(3) 0.005(2) 0.025(2) 0.013(2)
C82 0.075(3) 0.053(3) 0.070(3) -0.003(2) 0.029(3) 0.003(2)
C83 0.091(4) 0.069(4) 0.095(5) -0.011(3) 0.039(4) 0.016(3)
C84 0.164(9) 0.071(4) 0.115(6) -0.017(4) 0.056(6) 0.021(5)
C85 0.0380(19) 0.034(2) 0.052(2) -0.0033(17) 0.0055(17) 0.0040(16)
C86 0.0346(18) 0.0331(19) 0.046(2) -0.0015(15) 0.0050(15) 0.0050(15)
C87 0.0321(17) 0.0347(19) 0.045(2) 0.0019(15) 0.0074(15) 0.0032(14)
C88 0.0327(18) 0.0326(18) 0.047(2) -0.0005(15) 0.0078(15) 0.0059(14)
C89 0.0307(17) 0.0303(17) 0.049(2) 0.0017(15) 0.0044(15) 0.0055(14)
C90 0.0328(18) 0.0309(18) 0.049(2) 0.0023(15) 0.0048(15) 0.0033(14)
C91 0.0316(17) 0.0352(19) 0.049(2) 0.0040(16) 0.0037(16) 0.0027(15)
C92 0.0356(19) 0.042(2) 0.059(3) 0.0024(19) 0.0033(18) 0.0069(17)
C93 0.038(2) 0.047(2) 0.054(2) 0.0102(19) 0.0059(17) 0.0066(17)
C94 0.045(2) 0.063(3) 0.070(3) 0.014(2) 0.003(2) 0.015(2)
C95 0.042(2) 0.086(4) 0.072(3) 0.013(3) -0.006(2) 0.013(2)
C96 0.047(3) 0.100(4) 0.057(3) 0.002(3) -0.008(2) -0.003(3)
C97 0.053(3) 0.067(3) 0.059(3) -0.005(2) -0.002(2) 0.002(2)
C98 0.0336(19) 0.056(3) 0.050(2) 0.007(2) 0.0003(16) 0.0021(18)
C99 0.0345(18) 0.0333(19) 0.051(2) 0.0014(16) 0.0047(16) 0.0052(15)
C100 0.048(2) 0.041(2) 0.066(3) -0.011(2) 0.003(2) 0.0092(18)
C101 0.055(2) 0.044(2) 0.050(2) -0.0033(18) 0.0016(19) -0.0006(19)
C102 0.079(4) 0.063(3) 0.065(3) -0.015(3) -0.002(3) 0.006(3)
C103 0.094(4) 0.081(4) 0.050(3) -0.016(3) -0.002(3) -0.012(3)
C104 0.064(3) 0.114(5) 0.051(3) -0.003(3) -0.009(2) -0.016(3)
C105 0.044(2) 0.101(4) 0.051(3) -0.002(3) 0.003(2) -0.002(3)
C106 0.045(2) 0.054(3) 0.045(2) 0.0045(19) 0.0034(18) -0.0026(19)
C107 0.045(2) 0.035(2) 0.069(3) -0.0090(19) 0.009(2) 0.0103(17)
C108 0.048(2) 0.054(3) 0.060(3) -0.013(2) 0.010(2) 0.007(2)
C109 0.054(3) 0.060(3) 0.078(3) -0.025(3) 0.012(2) 0.007(2)
C110 0.073(4) 0.089(4) 0.089(4) -0.026(4) 0.033(3) -0.006(3)
C111 0.118(7) 0.109(6) 0.149(8) -0.044(6) 0.071(6) 0.009(5)
C112 0.102(4) 0.208(8) 0.159(6) 0.024(7) 0.068(5) 0.006(6)
C113 0.172(7) 0.107(5) 0.128(5) 0.009(4) 0.062(5) 0.013(5)
Cl1A 0.130(3) 0.164(5) 0.157(5) -0.047(3) -0.014(3) -0.021(3)
Cl2A 0.110(6) 0.126(3) 0.220(4) -0.040(3) -0.054(6) -0.012(5)
C114 0.172(7) 0.107(5) 0.128(5) 0.009(4) 0.062(5) 0.013(5)
Cl1B 0.130(3) 0.164(5) 0.157(5) -0.047(3) -0.014(3) -0.021(3)
Cl2B 0.110(6) 0.126(3) 0.220(4) -0.040(3) -0.054(6) -0.012(5)
C115 0.172(7) 0.107(5) 0.128(5) 0.009(4) 0.062(5) 0.013(5)
Cl3A 0.165(4) 0.145(4) 0.223(6) 0.013(4) -0.057(5) 0.009(3)
Cl4A 0.208(5) 0.241(6) 0.213(5) -0.021(5) 0.098(4) -0.012(5)
C116 0.172(7) 0.107(5) 0.128(5) 0.009(4) 0.062(5) 0.013(5)
Cl3B 0.165(4) 0.145(4) 0.223(6) 0.013(4) -0.057(5) 0.009(3)
Cl4B 0.208(5) 0.241(6) 0.213(5) -0.021(5) 0.098(4) -0.012(5)
C117 0.172(7) 0.107(5) 0.128(5) 0.009(4) 0.062(5) 0.013(5)
Cl5 0.132(2) 0.204(4) 0.195(3) -0.041(3) -0.016(2) 0.003(2)
Cl6 0.123(2) 0.160(3) 0.202(3) -0.001(2) 0.042(2) -0.0210(19)

_geom_special_details            
; 
 All esds (except the esd in the dihedral angle between two l.s. planes) 
 are estimated using the full covariance matrix.  The cell esds are taken 
 into account individually in the estimation of esds in distances, angles 
 and torsion angles; correlations between esds in cell parameters are only 
 used when they are defined by crystal symmetry.  An approximate (isotropic) 
 treatment of cell esds is used for estimating esds involving l.s. planes. 
;

loop_
_geom_bond_atom_site_label_1
_geom_bond_atom_site_label_2
_geom_bond_distance
_geom_bond_site_symmetry_2
_geom_bond_publ_flag
O1 C1 1.233(5) . ?
O2 C4 1.215(5) . ?
O3 C29 1.221(5) . ?
O4 C32 1.217(5) . ?
O5 C57 1.242(5) . ?
O6 C60 1.219(5) . ?
O7 C85 1.217(5) . ?
O8 C88 1.228(5) . ?
N1 C1 1.391(5) . ?
N1 C4 1.405(5) . ?
N1 C23 1.469(5) . ?
N2 C6 1.372(5) . ?
N2 C3 1.385(5) . ?
N2 H2A 0.8600 . ?
N3 C7 1.373(5) . ?
N3 C14 1.376(6) . ?
N3 H3A 0.8600 . ?
N4 C22 1.369(5) . ?
N4 C15 1.382(6) . ?
N4 H4A 0.8600 . ?
N5 C29 1.393(5) . ?
N5 C32 1.406(5) . ?
N5 C51 1.472(5) . ?
N6 C34 1.375(6) . ?
N6 C31 1.385(5) . ?
N6 H6A 0.8600 . ?
N7 C35 1.376(5) . ?
N7 C42 1.379(6) . ?
N7 H7A 0.8600 . ?
N8 C43 1.373(6) . ?
N8 C50 1.374(6) . ?
N8 H8B 0.8600 . ?
N9 C57 1.392(6) . ?
N9 C60 1.412(5) . ?
N9 C79 1.458(5) . ?
N10 C62 1.377(5) . ?
N10 C59 1.393(5) . ?
N10 H10M 0.8600 . ?
N11 C70 1.366(6) . ?
N11 C63 1.380(5) . ?
N11 H11I 0.8600 . ?
N12 C78 1.370(5) . ?
N12 C71 1.385(5) . ?
N12 H12B 0.8600 . ?
N13 C88 1.394(5) . ?
N13 C85 1.413(5) . ?
N13 C107 1.459(5) . ?
N14 C87 1.380(5) . ?
N14 C90 1.385(5) . ?
N14 H14A 0.8600 . ?
N15 C98 1.372(5) . ?
N15 C91 1.378(6) . ?
N15 H15A 0.8600 . ?
N16 C106 1.367(6) . ?
N16 C99 1.372(5) . ?
N16 H16B 0.8600 . ?
C1 C2 1.455(5) . ?
C2 C3 1.388(5) . ?
C2 C5 1.402(6) . ?
C3 C7 1.429(6) . ?
C4 C5 1.450(6) . ?
C5 C6 1.374(5) . ?
C6 C15 1.440(5) . ?
C7 C8 1.376(6) . ?
C8 C9 1.419(6) . ?
C8 H8A 0.9300 . ?
C9 C10 1.410(6) . ?
C9 C14 1.413(6) . ?
C10 C11 1.356(8) . ?
C10 H10A 0.9300 . ?
C11 C12 1.397(9) . ?
C11 H11A 0.9300 . ?
C12 C13 1.374(8) . ?
C12 H12A 0.9300 . ?
C13 C14 1.387(6) . ?
C13 H13A 0.9300 . ?
C15 C16 1.385(6) . ?
C16 C17 1.421(6) . ?
C16 H16A 0.9300 . ?
C17 C18 1.407(6) . ?
C17 C22 1.413(6) . ?
C18 C19 1.374(7) . ?
C18 H18A 0.9300 . ?
C19 C20 1.395(8) . ?
C19 H19A 0.9300 . ?
C20 C21 1.380(7) . ?
C20 H20A 0.9300 . ?
C21 C22 1.394(6) . ?
C21 H21A 0.9300 . ?
C23 C24 1.511(8) . ?
C23 H23A 0.9700 . ?
C23 H23B 0.9700 . ?
C24 C25 1.524(7) . ?
C24 H24A 0.9700 . ?
C24 H24B 0.9700 . ?
C25 C26 1.526(9) . ?
C25 H25A 0.9700 . ?
C25 H25B 0.9700 . ?
C26 C27 1.501(10) . ?
C26 H26A 0.9700 . ?
C26 H26B 0.9700 . ?
C27 C28 1.555(14) . ?
C27 H27A 0.9700 . ?
C27 H27B 0.9700 . ?
C28 H28A 0.9600 . ?
C28 H28B 0.9600 . ?
C28 H28C 0.9600 . ?
C29 C30 1.454(5) . ?
C30 C31 1.391(5) . ?
C30 C33 1.403(6) . ?
C31 C35 1.425(6) . ?
C32 C33 1.455(6) . ?
C33 C34 1.376(5) . ?
C34 C43 1.429(6) . ?
C35 C36 1.379(6) . ?
C36 C37 1.414(7) . ?
C36 H36A 0.9300 . ?
C37 C38 1.404(7) . ?
C37 C42 1.405(7) . ?
C38 C39 1.356(10) . ?
C38 H38A 0.9300 . ?
C39 C40 1.397(11) . ?
C39 H39A 0.9300 . ?
C40 C41 1.384(9) . ?
C40 H40A 0.9300 . ?
C41 C42 1.394(7) . ?
C41 H41A 0.9300 . ?
C43 C44 1.373(6) . ?
C44 C45 1.407(9) . ?
C44 H44A 0.9300 . ?
C45 C50 1.409(10) . ?
C45 C46 1.420(8) . ?
C46 C47 1.422(13) . ?
C46 H46A 0.9300 . ?
C47 C48 1.352(15) . ?
C47 H47A 0.9300 . ?
C48 C49 1.367(11) . ?
C48 H48A 0.9300 . ?
C49 C50 1.394(10) . ?
C49 H49A 0.9300 . ?
C51 C52 1.520(7) . ?
C51 H51A 0.9700 . ?
C51 H51B 0.9700 . ?
C52 C53 1.515(7) . ?
C52 H52A 0.9700 . ?
C52 H52B 0.9700 . ?
C53 C54 1.538(10) . ?
C53 H53A 0.9700 . ?
C53 H53B 0.9700 . ?
C54 C55 1.519(12) . ?
C54 H54A 0.9700 . ?
C54 H54B 0.9700 . ?
C55 C56 1.455(18) . ?
C55 H55A 0.9700 . ?
C55 H55B 0.9700 . ?
C56 H56A 0.9600 . ?
C56 H56B 0.9600 . ?
C56 H56C 0.9600 . ?
C57 C58 1.445(5) . ?
C58 C59 1.383(5) . ?
C58 C61 1.411(6) . ?
C59 C63 1.434(6) . ?
C60 C61 1.444(5) . ?
C61 C62 1.375(5) . ?
C62 C71 1.436(6) . ?
C63 C64 1.354(6) . ?
C64 C65 1.417(7) . ?
C64 H64A 0.9300 . ?
C65 C70 1.403(7) . ?
C65 C66 1.408(7) . ?
C66 C67 1.360(9) . ?
C66 H66A 0.9300 . ?
C67 C68 1.389(10) . ?
C67 H67A 0.9300 . ?
C68 C69 1.368(9) . ?
C68 H68A 0.9300 . ?
C69 C70 1.392(7) . ?
C69 H69A 0.9300 . ?
C71 C72 1.371(6) . ?
C72 C73 1.431(6) . ?
C72 H72A 0.9300 . ?
C73 C74 1.403(6) . ?
C73 C78 1.409(6) . ?
C74 C75 1.365(7) . ?
C74 H74A 0.9300 . ?
C75 C76 1.401(8) . ?
C75 H75A 0.9300 . ?
C76 C77 1.382(7) . ?
C76 H76A 0.9300 . ?
C77 C78 1.397(6) . ?
C77 H77A 0.9300 . ?
C79 C80 1.519(7) . ?
C79 H79A 0.9700 . ?
C79 H79B 0.9700 . ?
C80 C81 1.527(6) . ?
C80 H80A 0.9700 . ?
C80 H80B 0.9700 . ?
C81 C82 1.508(8) . ?
C81 H81A 0.9700 . ?
C81 H81B 0.9700 . ?
C82 C83 1.519(8) . ?
C82 H82A 0.9700 . ?
C82 H82B 0.9700 . ?
C83 C84 1.481(11) . ?
C83 H83A 0.9700 . ?
C83 H83B 0.9700 . ?
C84 H84A 0.9600 . ?
C84 H84B 0.9600 . ?
C84 H84C 0.9600 . ?
C85 C86 1.459(5) . ?
C86 C87 1.374(5) . ?
C86 C89 1.400(6) . ?
C87 C91 1.439(5) . ?
C88 C89 1.463(5) . ?
C89 C90 1.378(5) . ?
C90 C99 1.434(6) . ?
C91 C92 1.362(6) . ?
C92 C93 1.424(7) . ?
C92 H92A 0.9300 . ?
C93 C94 1.409(6) . ?
C93 C98 1.416(7) . ?
C94 C95 1.372(8) . ?
C94 H94A 0.9300 . ?
C95 C96 1.406(9) . ?
C95 H95A 0.9300 . ?
C96 C97 1.374(8) . ?
C96 H96A 0.9300 . ?
C97 C98 1.381(7) . ?
C97 H97A 0.9300 . ?
C99 C100 1.368(6) . ?
C100 C101 1.423(7) . ?
C100 H10B 0.9300 . ?
C101 C106 1.402(7) . ?
C101 C102 1.412(7) . ?
C102 C103 1.371(9) . ?
C102 H10C 0.9300 . ?
C103 C104 1.391(10) . ?
C103 H10D 0.9300 . ?
C104 C105 1.378(9) . ?
C104 H10E 0.9300 . ?
C105 C106 1.392(7) . ?
C105 H10F 0.9300 . ?
C107 C108 1.514(7) . ?
C107 H10G 0.9700 . ?
C107 H10H 0.9700 . ?
C108 C109 1.513(7) . ?
C108 H10I 0.9700 . ?
C108 H10J 0.9700 . ?
C109 C110 1.511(9) . ?
C109 H10K 0.9700 . ?
C109 H10L 0.9700 . ?
C110 C111 1.540(11) . ?
C110 H11B 0.9700 . ?
C110 H11C 0.9700 . ?
C111 C112 1.479(13) . ?
C111 H11D 0.9700 . ?
C111 H11E 0.9700 . ?
C112 H11F 0.9600 . ?
C112 H11G 0.9600 . ?
C112 H11H 0.9600 . ?
C113 Cl2A 1.74(2) . ?
C113 Cl1A 1.747(19) . ?
C113 H11I 0.9700 . ?
C113 H11J 0.9700 . ?
C114 Cl2B 1.68(2) . ?
C114 Cl1B 1.77(2) . ?
C114 H11K 0.9700 . ?
C114 H11L 0.9700 . ?
C115 Cl4A 1.64(2) . ?
C115 Cl3A 1.75(2) . ?
C115 H11M 0.9700 . ?
C115 H11N 0.9700 . ?
C116 Cl4B 1.625(14) . ?
C116 Cl3B 1.785(13) . ?
C116 H11O 0.9700 . ?
C116 H11P 0.9700 . ?
C117 Cl6 1.691(12) . ?
C117 Cl5 1.700(11) . ?
C117 H11Q 0.9700 . ?
C117 H11R 0.9700 . ?

loop_
_geom_angle_atom_site_label_1
_geom_angle_atom_site_label_2
_geom_angle_atom_site_label_3
_geom_angle
_geom_angle_site_symmetry_1
_geom_angle_site_symmetry_3
_geom_angle_publ_flag
C1 N1 C4 113.0(3) . . ?
C1 N1 C23 124.0(4) . . ?
C4 N1 C23 122.6(4) . . ?
C6 N2 C3 111.3(3) . . ?
C6 N2 H2A 124.3 . . ?
C3 N2 H2A 124.3 . . ?
C7 N3 C14 109.3(3) . . ?
C7 N3 H3A 125.3 . . ?
C14 N3 H3A 125.3 . . ?
C22 N4 C15 109.2(3) . . ?
C22 N4 H4A 125.4 . . ?
C15 N4 H4A 125.4 . . ?
C29 N5 C32 113.1(3) . . ?
C29 N5 C51 123.9(3) . . ?
C32 N5 C51 122.9(4) . . ?
C34 N6 C31 111.9(3) . . ?
C34 N6 H6A 124.0 . . ?
C31 N6 H6A 124.0 . . ?
C35 N7 C42 109.2(3) . . ?
C35 N7 H7A 125.4 . . ?
C42 N7 H7A 125.4 . . ?
C43 N8 C50 109.7(4) . . ?
C43 N8 H8B 125.1 . . ?
C50 N8 H8B 125.1 . . ?
C57 N9 C60 112.1(3) . . ?
C57 N9 C79 124.8(3) . . ?
C60 N9 C79 123.1(4) . . ?
C62 N10 C59 111.4(3) . . ?
C62 N10 H10M 124.3 . . ?
C59 N10 H10M 124.3 . . ?
C70 N11 C63 108.6(4) . . ?
C70 N11 H11I 125.7 . . ?
C63 N11 H11I 125.7 . . ?
C78 N12 C71 108.9(3) . . ?
C78 N12 H12B 125.6 . . ?
C71 N12 H12B 125.6 . . ?
C88 N13 C85 112.7(3) . . ?
C88 N13 C107 124.4(3) . . ?
C85 N13 C107 122.8(4) . . ?
C87 N14 C90 111.6(3) . . ?
C87 N14 H14A 124.2 . . ?
C90 N14 H14A 124.2 . . ?
C98 N15 C91 109.3(3) . . ?
C98 N15 H15A 125.4 . . ?
C91 N15 H15A 125.4 . . ?
C106 N16 C99 109.2(4) . . ?
C106 N16 H16B 125.4 . . ?
C99 N16 H16B 125.4 . . ?
O1 C1 N1 124.8(4) . . ?
O1 C1 C2 130.2(4) . . ?
N1 C1 C2 105.0(3) . . ?
C3 C2 C5 108.5(3) . . ?
C3 C2 C1 143.1(4) . . ?
C5 C2 C1 108.4(3) . . ?
N2 C3 C2 105.4(3) . . ?
N2 C3 C7 122.5(3) . . ?
C2 C3 C7 132.1(3) . . ?
O2 C4 N1 124.5(4) . . ?
O2 C4 C5 130.9(4) . . ?
N1 C4 C5 104.6(3) . . ?
C6 C5 C2 108.5(4) . . ?
C6 C5 C4 142.4(4) . . ?
C2 C5 C4 108.9(3) . . ?
N2 C6 C5 106.4(3) . . ?
N2 C6 C15 125.2(3) . . ?
C5 C6 C15 128.4(4) . . ?
N3 C7 C8 109.0(4) . . ?
N3 C7 C3 120.6(4) . . ?
C8 C7 C3 130.4(4) . . ?
C7 C8 C9 107.4(4) . . ?
C7 C8 H8A 126.3 . . ?
C9 C8 H8A 126.3 . . ?
C10 C9 C14 118.4(4) . . ?
C10 C9 C8 134.7(4) . . ?
C14 C9 C8 106.9(4) . . ?
C11 C10 C9 119.2(5) . . ?
C11 C10 H10A 120.4 . . ?
C9 C10 H10A 120.4 . . ?
C10 C11 C12 121.2(5) . . ?
C10 C11 H11A 119.4 . . ?
C12 C11 H11A 119.4 . . ?
C13 C12 C11 121.9(5) . . ?
C13 C12 H12A 119.0 . . ?
C11 C12 H12A 119.0 . . ?
C12 C13 C14 117.1(5) . . ?
C12 C13 H13A 121.5 . . ?
C14 C13 H13A 121.5 . . ?
N3 C14 C13 130.3(4) . . ?
N3 C14 C9 107.4(4) . . ?
C13 C14 C9 122.2(4) . . ?
N4 C15 C16 109.1(4) . . ?
N4 C15 C6 118.6(3) . . ?
C16 C15 C6 132.3(4) . . ?
C15 C16 C17 106.7(4) . . ?
C15 C16 H16A 126.7 . . ?
C17 C16 H16A 126.7 . . ?
C18 C17 C22 118.1(4) . . ?
C18 C17 C16 134.5(4) . . ?
C22 C17 C16 107.4(3) . . ?
C19 C18 C17 119.0(5) . . ?
C19 C18 H18A 120.5 . . ?
C17 C18 H18A 120.5 . . ?
C18 C19 C20 121.7(4) . . ?
C18 C19 H19A 119.1 . . ?
C20 C19 H19A 119.1 . . ?
C21 C20 C19 121.2(5) . . ?
C21 C20 H20A 119.4 . . ?
C19 C20 H20A 119.4 . . ?
C20 C21 C22 117.2(5) . . ?
C20 C21 H21A 121.4 . . ?
C22 C21 H21A 121.4 . . ?
N4 C22 C21 129.4(4) . . ?
N4 C22 C17 107.7(4) . . ?
C21 C22 C17 122.8(4) . . ?
N1 C23 C24 111.8(4) . . ?
N1 C23 H23A 109.3 . . ?
C24 C23 H23A 109.3 . . ?
N1 C23 H23B 109.3 . . ?
C24 C23 H23B 109.3 . . ?
H23A C23 H23B 107.9 . . ?
C23 C24 C25 114.1(5) . . ?
C23 C24 H24A 108.7 . . ?
C25 C24 H24A 108.7 . . ?
C23 C24 H24B 108.7 . . ?
C25 C24 H24B 108.7 . . ?
H24A C24 H24B 107.6 . . ?
C24 C25 C26 111.7(6) . . ?
C24 C25 H25A 109.3 . . ?
C26 C25 H25A 109.3 . . ?
C24 C25 H25B 109.3 . . ?
C26 C25 H25B 109.3 . . ?
H25A C25 H25B 107.9 . . ?
C27 C26 C25 113.7(7) . . ?
C27 C26 H26A 108.8 . . ?
C25 C26 H26A 108.8 . . ?
C27 C26 H26B 108.8 . . ?
C25 C26 H26B 108.8 . . ?
H26A C26 H26B 107.7 . . ?
C26 C27 C28 110.1(10) . . ?
C26 C27 H27A 109.6 . . ?
C28 C27 H27A 109.6 . . ?
C26 C27 H27B 109.6 . . ?
C28 C27 H27B 109.6 . . ?
H27A C27 H27B 108.2 . . ?
C27 C28 H28A 109.5 . . ?
C27 C28 H28B 109.5 . . ?
H28A C28 H28B 109.5 . . ?
C27 C28 H28C 109.5 . . ?
H28A C28 H28C 109.5 . . ?
H28B C28 H28C 109.5 . . ?
O3 C29 N5 125.1(3) . . ?
O3 C29 C30 129.8(4) . . ?
N5 C29 C30 105.1(3) . . ?
C31 C30 C33 108.3(3) . . ?
C31 C30 C29 143.2(4) . . ?
C33 C30 C29 108.4(3) . . ?
N6 C31 C30 105.1(3) . . ?
N6 C31 C35 123.8(3) . . ?
C30 C31 C35 131.1(4) . . ?
O4 C32 N5 124.1(4) . . ?
O4 C32 C33 131.5(4) . . ?
N5 C32 C33 104.4(3) . . ?
C34 C33 C30 108.9(4) . . ?
C34 C33 C32 142.0(4) . . ?
C30 C33 C32 109.0(3) . . ?
N6 C34 C33 105.7(3) . . ?
N6 C34 C43 124.8(4) . . ?
C33 C34 C43 129.5(4) . . ?
N7 C35 C36 108.7(4) . . ?
N7 C35 C31 120.6(3) . . ?
C36 C35 C31 130.6(4) . . ?
C35 C36 C37 107.3(4) . . ?
C35 C36 H36A 126.3 . . ?
C37 C36 H36A 126.3 . . ?
C38 C37 C42 118.1(5) . . ?
C38 C37 C36 134.4(5) . . ?
C42 C37 C36 107.4(4) . . ?
C39 C38 C37 119.4(6) . . ?
C39 C38 H38A 120.3 . . ?
C37 C38 H38A 120.3 . . ?
C38 C39 C40 121.9(6) . . ?
C38 C39 H39A 119.1 . . ?
C40 C39 H39A 119.1 . . ?
C41 C40 C39 120.8(6) . . ?
C41 C40 H40A 119.6 . . ?
C39 C40 H40A 119.6 . . ?
C40 C41 C42 117.0(6) . . ?
C40 C41 H41A 121.5 . . ?
C42 C41 H41A 121.5 . . ?
N7 C42 C41 129.9(5) . . ?
N7 C42 C37 107.3(4) . . ?
C41 C42 C37 122.8(5) . . ?
N8 C43 C44 108.8(4) . . ?
N8 C43 C34 118.8(4) . . ?
C44 C43 C34 132.4(5) . . ?
C43 C44 C45 107.1(5) . . ?
C43 C44 H44A 126.4 . . ?
C45 C44 H44A 126.4 . . ?
C44 C45 C50 108.0(4) . . ?
C44 C45 C46 135.7(7) . . ?
C50 C45 C46 116.3(7) . . ?
C45 C46 C47 117.0(8) . . ?
C45 C46 H46A 121.5 . . ?
C47 C46 H46A 121.5 . . ?
C48 C47 C46 123.7(7) . . ?
C48 C47 H47A 118.2 . . ?
C46 C47 H47A 118.2 . . ?
C47 C48 C49 121.2(9) . . ?
C47 C48 H48A 119.4 . . ?
C49 C48 H48A 119.4 . . ?
C48 C49 C50 116.4(9) . . ?
C48 C49 H49A 121.8 . . ?
C50 C49 H49A 121.8 . . ?
N8 C50 C49 128.1(6) . . ?
N8 C50 C45 106.4(5) . . ?
C49 C50 C45 125.5(6) . . ?
N5 C51 C52 111.5(4) . . ?
N5 C51 H51A 109.3 . . ?
C52 C51 H51A 109.3 . . ?
N5 C51 H51B 109.3 . . ?
C52 C51 H51B 109.3 . . ?
H51A C51 H51B 108.0 . . ?
C53 C52 C51 112.7(5) . . ?
C53 C52 H52A 109.1 . . ?
C51 C52 H52A 109.1 . . ?
C53 C52 H52B 109.1 . . ?
C51 C52 H52B 109.1 . . ?
H52A C52 H52B 107.8 . . ?
C52 C53 C54 111.9(6) . . ?
C52 C53 H53A 109.2 . . ?
C54 C53 H53A 109.2 . . ?
C52 C53 H53B 109.2 . . ?
C54 C53 H53B 109.2 . . ?
H53A C53 H53B 107.9 . . ?
C55 C54 C53 112.7(8) . . ?
C55 C54 H54A 109.1 . . ?
C53 C54 H54A 109.1 . . ?
C55 C54 H54B 109.1 . . ?
C53 C54 H54B 109.1 . . ?
H54A C54 H54B 107.8 . . ?
C56 C55 C54 113.2(12) . . ?
C56 C55 H55A 108.9 . . ?
C54 C55 H55A 108.9 . . ?
C56 C55 H55B 108.9 . . ?
C54 C55 H55B 108.9 . . ?
H55A C55 H55B 107.8 . . ?
C55 C56 H56A 109.5 . . ?
C55 C56 H56B 109.5 . . ?
H56A C56 H56B 109.5 . . ?
C55 C56 H56C 109.5 . . ?
H56A C56 H56C 109.5 . . ?
H56B C56 H56C 109.5 . . ?
O5 C57 N9 124.0(4) . . ?
O5 C57 C58 130.2(4) . . ?
N9 C57 C58 105.8(3) . . ?
C59 C58 C61 108.7(3) . . ?
C59 C58 C57 142.9(4) . . ?
C61 C58 C57 108.3(4) . . ?
C58 C59 N10 105.3(3) . . ?
C58 C59 C63 132.0(4) . . ?
N10 C59 C63 122.6(3) . . ?
O6 C60 N9 123.9(4) . . ?
O6 C60 C61 131.0(4) . . ?
N9 C60 C61 105.1(3) . . ?
C62 C61 C58 108.4(4) . . ?
C62 C61 C60 142.8(4) . . ?
C58 C61 C60 108.7(3) . . ?
C61 C62 N10 106.3(3) . . ?
C61 C62 C71 128.7(4) . . ?
N10 C62 C71 125.0(3) . . ?
C64 C63 N11 109.2(4) . . ?
C64 C63 C59 130.9(4) . . ?
N11 C63 C59 119.9(3) . . ?
C63 C64 C65 107.8(4) . . ?
C63 C64 H64A 126.1 . . ?
C65 C64 H64A 126.1 . . ?
C70 C65 C66 119.2(5) . . ?
C70 C65 C64 106.5(4) . . ?
C66 C65 C64 134.3(5) . . ?
C67 C66 C65 119.0(6) . . ?
C67 C66 H66A 120.5 . . ?
C65 C66 H66A 120.5 . . ?
C66 C67 C68 120.7(6) . . ?
C66 C67 H67A 119.6 . . ?
C68 C67 H67A 119.6 . . ?
C69 C68 C67 122.2(5) . . ?
C69 C68 H68A 118.9 . . ?
C67 C68 H68A 118.9 . . ?
C68 C69 C70 117.5(6) . . ?
C68 C69 H69A 121.2 . . ?
C70 C69 H69A 121.2 . . ?
N11 C70 C69 130.8(5) . . ?
N11 C70 C65 108.0(4) . . ?
C69 C70 C65 121.2(5) . . ?
C72 C71 N12 108.8(4) . . ?
C72 C71 C62 133.1(4) . . ?
N12 C71 C62 118.1(3) . . ?
C71 C72 C73 107.8(4) . . ?
C71 C72 H72A 126.1 . . ?
C73 C72 H72A 126.1 . . ?
C74 C73 C78 118.4(4) . . ?
C74 C73 C72 135.4(4) . . ?
C78 C73 C72 106.1(4) . . ?
C75 C74 C73 118.9(4) . . ?
C75 C74 H74A 120.5 . . ?
C73 C74 H74A 120.5 . . ?
C74 C75 C76 122.3(4) . . ?
C74 C75 H75A 118.9 . . ?
C76 C75 H75A 118.9 . . ?
C77 C76 C75 120.5(5) . . ?
C77 C76 H76A 119.8 . . ?
C75 C76 H76A 119.8 . . ?
C76 C77 C78 117.3(4) . . ?
C76 C77 H77A 121.3 . . ?
C78 C77 H77A 121.3 . . ?
N12 C78 C77 128.9(4) . . ?
N12 C78 C73 108.4(4) . . ?
C77 C78 C73 122.7(4) . . ?
N9 C79 C80 112.7(4) . . ?
N9 C79 H79A 109.1 . . ?
C80 C79 H79A 109.1 . . ?
N9 C79 H79B 109.1 . . ?
C80 C79 H79B 109.1 . . ?
H79A C79 H79B 107.8 . . ?
C79 C80 C81 112.9(4) . . ?
C79 C80 H80A 109.0 . . ?
C81 C80 H80A 109.0 . . ?
C79 C80 H80B 109.0 . . ?
C81 C80 H80B 109.0 . . ?
H80A C80 H80B 107.8 . . ?
C82 C81 C80 112.8(5) . . ?
C82 C81 H81A 109.0 . . ?
C80 C81 H81A 109.0 . . ?
C82 C81 H81B 109.0 . . ?
C80 C81 H81B 109.0 . . ?
H81A C81 H81B 107.8 . . ?
C81 C82 C83 115.0(5) . . ?
C81 C82 H82A 108.5 . . ?
C83 C82 H82A 108.5 . . ?
C81 C82 H82B 108.5 . . ?
C83 C82 H82B 108.5 . . ?
H82A C82 H82B 107.5 . . ?
C84 C83 C82 115.3(7) . . ?
C84 C83 H83A 108.5 . . ?
C82 C83 H83A 108.5 . . ?
C84 C83 H83B 108.5 . . ?
C82 C83 H83B 108.5 . . ?
H83A C83 H83B 107.5 . . ?
C83 C84 H84A 109.5 . . ?
C83 C84 H84B 109.5 . . ?
H84A C84 H84B 109.5 . . ?
C83 C84 H84C 109.5 . . ?
H84A C84 H84C 109.5 . . ?
H84B C84 H84C 109.5 . . ?
O7 C85 N13 124.2(4) . . ?
O7 C85 C86 131.3(4) . . ?
N13 C85 C86 104.4(3) . . ?
C87 C86 C89 109.4(3) . . ?
C87 C86 C85 141.2(4) . . ?
C89 C86 C85 109.3(3) . . ?
C86 C87 N14 105.2(3) . . ?
C86 C87 C91 129.9(4) . . ?
N14 C87 C91 124.8(3) . . ?
O8 C88 N13 124.8(3) . . ?
O8 C88 C89 129.8(4) . . ?
N13 C88 C89 105.4(3) . . ?
C90 C89 C86 108.2(3) . . ?
C90 C89 C88 143.5(4) . . ?
C86 C89 C88 108.2(3) . . ?
C89 C90 N14 105.6(3) . . ?
C89 C90 C99 131.9(3) . . ?
N14 C90 C99 122.4(3) . . ?
C92 C91 N15 109.2(4) . . ?
C92 C91 C87 133.2(4) . . ?
N15 C91 C87 117.6(3) . . ?
C91 C92 C93 107.5(4) . . ?
C91 C92 H92A 126.3 . . ?
C93 C92 H92A 126.3 . . ?
C94 C93 C98 118.2(5) . . ?
C94 C93 C92 134.9(5) . . ?
C98 C93 C92 106.8(4) . . ?
C95 C94 C93 118.6(5) . . ?
C95 C94 H94A 120.7 . . ?
C93 C94 H94A 120.7 . . ?
C94 C95 C96 122.1(5) . . ?
C94 C95 H95A 118.9 . . ?
C96 C95 H95A 118.9 . . ?
C97 C96 C95 120.2(5) . . ?
C97 C96 H96A 119.9 . . ?
C95 C96 H96A 119.9 . . ?
C96 C97 C98 118.3(5) . . ?
C96 C97 H97A 120.8 . . ?
C98 C97 H97A 120.8 . . ?
N15 C98 C97 130.2(5) . . ?
N15 C98 C93 107.2(4) . . ?
C97 C98 C93 122.6(4) . . ?
C100 C99 N16 109.0(4) . . ?
C100 C99 C90 130.3(4) . . ?
N16 C99 C90 120.5(4) . . ?
C99 C100 C101 107.3(4) . . ?
C99 C100 H10B 126.3 . . ?
C101 C100 H10B 126.3 . . ?
C106 C101 C102 118.7(5) . . ?
C106 C101 C100 106.6(4) . . ?
C102 C101 C100 134.7(5) . . ?
C103 C102 C101 119.3(6) . . ?
C103 C102 H10C 120.4 . . ?
C101 C102 H10C 120.4 . . ?
C102 C103 C104 120.3(5) . . ?
C102 C103 H10D 119.8 . . ?
C104 C103 H10D 119.8 . . ?
C105 C104 C103 122.5(5) . . ?
C105 C104 H10E 118.8 . . ?
C103 C104 H10E 118.8 . . ?
C104 C105 C106 117.0(5) . . ?
C104 C105 H10F 121.5 . . ?
C106 C105 H10F 121.5 . . ?
N16 C106 C105 129.9(5) . . ?
N16 C106 C101 107.9(4) . . ?
C105 C106 C101 122.2(5) . . ?
N13 C107 C108 112.7(4) . . ?
N13 C107 H10G 109.1 . . ?
C108 C107 H10G 109.1 . . ?
N13 C107 H10H 109.1 . . ?
C108 C107 H10H 109.1 . . ?
H10G C107 H10H 107.8 . . ?
C109 C108 C107 113.4(5) . . ?
C109 C108 H10I 108.9 . . ?
C107 C108 H10I 108.9 . . ?
C109 C108 H10J 108.9 . . ?
C107 C108 H10J 108.9 . . ?
H10I C108 H10J 107.7 . . ?
C110 C109 C108 113.1(5) . . ?
C110 C109 H10K 109.0 . . ?
C108 C109 H10K 109.0 . . ?
C110 C109 H10L 109.0 . . ?
C108 C109 H10L 109.0 . . ?
H10K C109 H10L 107.8 . . ?
C109 C110 C111 114.4(7) . . ?
C109 C110 H11B 108.7 . . ?
C111 C110 H11B 108.7 . . ?
C109 C110 H11C 108.7 . . ?
C111 C110 H11C 108.7 . . ?
H11B C110 H11C 107.6 . . ?
C112 C111 C110 113.7(10) . . ?
C112 C111 H11D 108.8 . . ?
C110 C111 H11D 108.8 . . ?
C112 C111 H11E 108.8 . . ?
C110 C111 H11E 108.8 . . ?
H11D C111 H11E 107.7 . . ?
C111 C112 H11F 109.5 . . ?
C111 C112 H11G 109.5 . . ?
H11F C112 H11G 109.5 . . ?
C111 C112 H11H 109.5 . . ?
H11F C112 H11H 109.5 . . ?
H11G C112 H11H 109.5 . . ?
Cl2A C113 Cl1A 111.5(13) . . ?
Cl2A C113 H11I 109.3 . . ?
Cl1A C113 H11I 109.3 . . ?
Cl2A C113 H11J 109.3 . . ?
Cl1A C113 H11J 109.3 . . ?
H11I C113 H11J 108.0 . . ?
Cl2B C114 Cl1B 108(2) . . ?
Cl2B C114 H11K 110.1 . . ?
Cl1B C114 H11K 110.1 . . ?
Cl2B C114 H11L 110.1 . . ?
Cl1B C114 H11L 110.1 . . ?
H11K C114 H11L 108.4 . . ?
Cl4A C115 Cl3A 123(2) . . ?
Cl4A C115 H11M 106.7 . . ?
Cl3A C115 H11M 106.7 . . ?
Cl4A C115 H11N 106.7 . . ?
Cl3A C115 H11N 106.7 . . ?
H11M C115 H11N 106.6 . . ?
Cl4B C116 Cl3B 115.2(9) . . ?
Cl4B C116 H11O 108.5 . . ?
Cl3B C116 H11O 108.5 . . ?
Cl4B C116 H11P 108.5 . . ?
Cl3B C116 H11P 108.5 . . ?
H11O C116 H11P 107.5 . . ?
Cl6 C117 Cl5 114.8(6) . . ?
Cl6 C117 H11Q 108.6 . . ?
Cl5 C117 H11Q 108.6 . . ?
Cl6 C117 H11R 108.6 . . ?
Cl5 C117 H11R 108.6 . . ?
H11Q C117 H11R 107.5 . . ?

loop_
_geom_torsion_atom_site_label_1
_geom_torsion_atom_site_label_2
_geom_torsion_atom_site_label_3
_geom_torsion_atom_site_label_4
_geom_torsion
_geom_torsion_site_symmetry_1
_geom_torsion_site_symmetry_2
_geom_torsion_site_symmetry_3
_geom_torsion_site_symmetry_4
_geom_torsion_publ_flag
C4 N1 C1 O1 178.6(4) . . . . ?
C23 N1 C1 O1 5.0(7) . . . . ?
C4 N1 C1 C2 -1.3(5) . . . . ?
C23 N1 C1 C2 -174.8(4) . . . . ?
O1 C1 C2 C3 6.2(10) . . . . ?
N1 C1 C2 C3 -174.0(6) . . . . ?
O1 C1 C2 C5 -178.2(5) . . . . ?
N1 C1 C2 C5 1.7(5) . . . . ?
C6 N2 C3 C2 -0.5(5) . . . . ?
C6 N2 C3 C7 177.7(4) . . . . ?
C5 C2 C3 N2 0.6(5) . . . . ?
C1 C2 C3 N2 176.2(6) . . . . ?
C5 C2 C3 C7 -177.5(4) . . . . ?
C1 C2 C3 C7 -1.8(10) . . . . ?
C1 N1 C4 O2 179.7(4) . . . . ?
C23 N1 C4 O2 -6.7(7) . . . . ?
C1 N1 C4 C5 0.4(5) . . . . ?
C23 N1 C4 C5 174.0(4) . . . . ?
C3 C2 C5 C6 -0.4(5) . . . . ?
C1 C2 C5 C6 -177.7(4) . . . . ?
C3 C2 C5 C4 175.7(4) . . . . ?
C1 C2 C5 C4 -1.5(5) . . . . ?
O2 C4 C5 C6 -4.5(10) . . . . ?
N1 C4 C5 C6 174.7(6) . . . . ?
O2 C4 C5 C2 -178.5(5) . . . . ?
N1 C4 C5 C2 0.7(5) . . . . ?
C3 N2 C6 C5 0.3(5) . . . . ?
C3 N2 C6 C15 179.3(4) . . . . ?
C2 C5 C6 N2 0.1(5) . . . . ?
C4 C5 C6 N2 -174.0(6) . . . . ?
C2 C5 C6 C15 -178.9(4) . . . . ?
C4 C5 C6 C15 7.1(9) . . . . ?
C14 N3 C7 C8 -0.5(5) . . . . ?
C14 N3 C7 C3 176.8(4) . . . . ?
N2 C3 C7 N3 177.3(4) . . . . ?
C2 C3 C7 N3 -5.0(7) . . . . ?
N2 C3 C7 C8 -6.1(7) . . . . ?
C2 C3 C7 C8 171.6(5) . . . . ?
N3 C7 C8 C9 0.6(5) . . . . ?
C3 C7 C8 C9 -176.3(4) . . . . ?
C7 C8 C9 C10 179.4(5) . . . . ?
C7 C8 C9 C14 -0.5(5) . . . . ?
C14 C9 C10 C11 -0.2(7) . . . . ?
C8 C9 C10 C11 180.0(5) . . . . ?
C9 C10 C11 C12 -0.3(8) . . . . ?
C10 C11 C12 C13 -0.3(9) . . . . ?
C11 C12 C13 C14 1.3(8) . . . . ?
C7 N3 C14 C13 179.1(5) . . . . ?
C7 N3 C14 C9 0.2(5) . . . . ?
C12 C13 C14 N3 179.4(5) . . . . ?
C12 C13 C14 C9 -1.8(7) . . . . ?
C10 C9 C14 N3 -179.7(4) . . . . ?
C8 C9 C14 N3 0.2(5) . . . . ?
C10 C9 C14 C13 1.3(7) . . . . ?
C8 C9 C14 C13 -178.8(4) . . . . ?
C22 N4 C15 C16 0.2(5) . . . . ?
C22 N4 C15 C6 -179.8(4) . . . . ?
N2 C6 C15 N4 -177.8(4) . . . . ?
C5 C6 C15 N4 1.0(6) . . . . ?
N2 C6 C15 C16 2.1(7) . . . . ?
C5 C6 C15 C16 -179.1(5) . . . . ?
N4 C15 C16 C17 -0.4(5) . . . . ?
C6 C15 C16 C17 179.6(4) . . . . ?
C15 C16 C17 C18 -177.2(5) . . . . ?
C15 C16 C17 C22 0.5(5) . . . . ?
C22 C17 C18 C19 -1.2(7) . . . . ?
C16 C17 C18 C19 176.4(5) . . . . ?
C17 C18 C19 C20 1.3(8) . . . . ?
C18 C19 C20 C21 -0.6(8) . . . . ?
C19 C20 C21 C22 -0.2(8) . . . . ?
C15 N4 C22 C21 177.2(4) . . . . ?
C15 N4 C22 C17 0.1(5) . . . . ?
C20 C21 C22 N4 -176.5(5) . . . . ?
C20 C21 C22 C17 0.2(7) . . . . ?
C18 C17 C22 N4 177.8(4) . . . . ?
C16 C17 C22 N4 -0.4(5) . . . . ?
C18 C17 C22 C21 0.5(7) . . . . ?
C16 C17 C22 C21 -177.7(4) . . . . ?
C1 N1 C23 C24 86.4(6) . . . . ?
C4 N1 C23 C24 -86.5(5) . . . . ?
N1 C23 C24 C25 -171.4(4) . . . . ?
C23 C24 C25 C26 176.2(5) . . . . ?
C24 C25 C26 C27 -174.8(6) . . . . ?
C25 C26 C27 C28 174.7(7) . . . . ?
C32 N5 C29 O3 178.1(4) . . . . ?
C51 N5 C29 O3 2.5(7) . . . . ?
C32 N5 C29 C30 -1.1(5) . . . . ?
C51 N5 C29 C30 -176.7(4) . . . . ?
O3 C29 C30 C31 7.1(9) . . . . ?
N5 C29 C30 C31 -173.7(6) . . . . ?
O3 C29 C30 C33 -177.6(4) . . . . ?
N5 C29 C30 C33 1.5(5) . . . . ?
C34 N6 C31 C30 -0.6(5) . . . . ?
C34 N6 C31 C35 176.9(4) . . . . ?
C33 C30 C31 N6 1.0(5) . . . . ?
C29 C30 C31 N6 176.2(5) . . . . ?
C33 C30 C31 C35 -176.4(4) . . . . ?
C29 C30 C31 C35 -1.1(9) . . . . ?
C29 N5 C32 O4 179.0(4) . . . . ?
C51 N5 C32 O4 -5.4(7) . . . . ?
C29 N5 C32 C33 0.3(5) . . . . ?
C51 N5 C32 C33 175.9(4) . . . . ?
C31 C30 C33 C34 -0.9(5) . . . . ?
C29 C30 C33 C34 -178.0(4) . . . . ?
C31 C30 C33 C32 175.6(4) . . . . ?
C29 C30 C33 C32 -1.4(5) . . . . ?
O4 C32 C33 C34 -3.1(10) . . . . ?
N5 C32 C33 C34 175.4(6) . . . . ?
O4 C32 C33 C30 -177.8(5) . . . . ?
N5 C32 C33 C30 0.7(5) . . . . ?
C31 N6 C34 C33 0.1(5) . . . . ?
C31 N6 C34 C43 178.2(4) . . . . ?
C30 C33 C34 N6 0.5(5) . . . . ?
C32 C33 C34 N6 -174.2(6) . . . . ?
C30 C33 C34 C43 -177.5(4) . . . . ?
C32 C33 C34 C43 7.8(9) . . . . ?
C42 N7 C35 C36 -1.7(5) . . . . ?
C42 N7 C35 C31 174.5(4) . . . . ?
N6 C31 C35 N7 179.0(4) . . . . ?
C30 C31 C35 N7 -4.1(7) . . . . ?
N6 C31 C35 C36 -5.8(7) . . . . ?
C30 C31 C35 C36 171.1(5) . . . . ?
N7 C35 C36 C37 1.8(5) . . . . ?
C31 C35 C36 C37 -173.8(4) . . . . ?
C35 C36 C37 C38 179.1(6) . . . . ?
C35 C36 C37 C42 -1.3(6) . . . . ?
C42 C37 C38 C39 1.8(9) . . . . ?
C36 C37 C38 C39 -178.7(7) . . . . ?
C37 C38 C39 C40 -1.2(12) . . . . ?
C38 C39 C40 C41 -0.7(12) . . . . ?
C39 C40 C41 C42 1.9(10) . . . . ?
C35 N7 C42 C41 -178.7(5) . . . . ?
C35 N7 C42 C37 0.9(5) . . . . ?
C40 C41 C42 N7 178.2(5) . . . . ?
C40 C41 C42 C37 -1.3(8) . . . . ?
C38 C37 C42 N7 179.9(5) . . . . ?
C36 C37 C42 N7 0.3(5) . . . . ?
C38 C37 C42 C41 -0.5(8) . . . . ?
C36 C37 C42 C41 179.8(5) . . . . ?
C50 N8 C43 C44 0.5(6) . . . . ?
C50 N8 C43 C34 178.4(4) . . . . ?
N6 C34 C43 N8 -175.5(4) . . . . ?
C33 C34 C43 N8 2.2(7) . . . . ?
N6 C34 C43 C44 1.9(8) . . . . ?
C33 C34 C43 C44 179.6(5) . . . . ?
N8 C43 C44 C45 -0.6(5) . . . . ?
C34 C43 C44 C45 -178.2(5) . . . . ?
C43 C44 C45 C50 0.6(6) . . . . ?
C43 C44 C45 C46 -178.4(7) . . . . ?
C44 C45 C46 C47 179.4(6) . . . . ?
C50 C45 C46 C47 0.5(9) . . . . ?
C45 C46 C47 C48 -2.1(12) . . . . ?
C46 C47 C48 C49 2.0(15) . . . . ?
C47 C48 C49 C50 -0.4(13) . . . . ?
C43 N8 C50 C49 177.7(6) . . . . ?
C43 N8 C50 C45 -0.1(6) . . . . ?
C48 C49 C50 N8 -178.5(7) . . . . ?
C48 C49 C50 C45 -1.1(10) . . . . ?
C44 C45 C50 N8 -0.3(6) . . . . ?
C46 C45 C50 N8 178.9(5) . . . . ?
C44 C45 C50 C49 -178.2(6) . . . . ?
C46 C45 C50 C49 1.0(9) . . . . ?
C29 N5 C51 C52 87.7(5) . . . . ?
C32 N5 C51 C52 -87.5(5) . . . . ?
N5 C51 C52 C53 -173.9(4) . . . . ?
C51 C52 C53 C54 176.3(5) . . . . ?
C52 C53 C54 C55 -173.6(8) . . . . ?
C53 C54 C55 C56 174.6(12) . . . . ?
C60 N9 C57 O5 -178.9(4) . . . . ?
C79 N9 C57 O5 0.9(7) . . . . ?
C60 N9 C57 C58 0.1(5) . . . . ?
C79 N9 C57 C58 179.9(4) . . . . ?
O5 C57 C58 C59 -6.3(10) . . . . ?
N9 C57 C58 C59 174.8(6) . . . . ?
O5 C57 C58 C61 178.1(4) . . . . ?
N9 C57 C58 C61 -0.8(5) . . . . ?
C61 C58 C59 N10 -0.5(5) . . . . ?
C57 C58 C59 N10 -176.2(6) . . . . ?
C61 C58 C59 C63 176.1(4) . . . . ?
C57 C58 C59 C63 0.5(10) . . . . ?
C62 N10 C59 C58 0.4(5) . . . . ?
C62 N10 C59 C63 -176.6(4) . . . . ?
C57 N9 C60 O6 -178.5(4) . . . . ?
C79 N9 C60 O6 1.7(7) . . . . ?
C57 N9 C60 C61 0.7(5) . . . . ?
C79 N9 C60 C61 -179.1(4) . . . . ?
C59 C58 C61 C62 0.5(5) . . . . ?
C57 C58 C61 C62 177.7(4) . . . . ?
C59 C58 C61 C60 -176.0(4) . . . . ?
C57 C58 C61 C60 1.2(5) . . . . ?
O6 C60 C61 C62 3.4(10) . . . . ?
N9 C60 C61 C62 -175.6(6) . . . . ?
O6 C60 C61 C58 177.9(5) . . . . ?
N9 C60 C61 C58 -1.1(5) . . . . ?
C58 C61 C62 N10 -0.2(5) . . . . ?
C60 C61 C62 N10 174.3(6) . . . . ?
C58 C61 C62 C71 177.7(4) . . . . ?
C60 C61 C62 C71 -7.8(9) . . . . ?
C59 N10 C62 C61 -0.2(5) . . . . ?
C59 N10 C62 C71 -178.1(4) . . . . ?
C70 N11 C63 C64 0.8(5) . . . . ?
C70 N11 C63 C59 -177.0(4) . . . . ?
C58 C59 C63 C64 -170.7(5) . . . . ?
N10 C59 C63 C64 5.5(7) . . . . ?
C58 C59 C63 N11 6.5(7) . . . . ?
N10 C59 C63 N11 -177.3(4) . . . . ?
N11 C63 C64 C65 -0.7(5) . . . . ?
C59 C63 C64 C65 176.7(4) . . . . ?
C63 C64 C65 C70 0.4(6) . . . . ?
C63 C64 C65 C66 -177.6(6) . . . . ?
C70 C65 C66 C67 2.0(9) . . . . ?
C64 C65 C66 C67 179.8(6) . . . . ?
C65 C66 C67 C68 -0.9(10) . . . . ?
C66 C67 C68 C69 0.3(11) . . . . ?
C67 C68 C69 C70 -0.9(10) . . . . ?
C63 N11 C70 C69 -179.3(5) . . . . ?
C63 N11 C70 C65 -0.5(5) . . . . ?
C68 C69 C70 N11 -179.3(6) . . . . ?
C68 C69 C70 C65 2.0(8) . . . . ?
C66 C65 C70 N11 178.4(5) . . . . ?
C64 C65 C70 N11 0.1(5) . . . . ?
C66 C65 C70 C69 -2.6(8) . . . . ?
C64 C65 C70 C69 179.0(5) . . . . ?
C78 N12 C71 C72 0.5(5) . . . . ?
C78 N12 C71 C62 179.8(4) . . . . ?
C61 C62 C71 C72 179.8(5) . . . . ?
N10 C62 C71 C72 -2.8(7) . . . . ?
C61 C62 C71 N12 0.7(7) . . . . ?
N10 C62 C71 N12 178.2(4) . . . . ?
N12 C71 C72 C73 -0.4(5) . . . . ?
C62 C71 C72 C73 -179.5(4) . . . . ?
C71 C72 C73 C74 177.7(5) . . . . ?
C71 C72 C73 C78 0.2(5) . . . . ?
C78 C73 C74 C75 0.4(7) . . . . ?
C72 C73 C74 C75 -176.8(5) . . . . ?
C73 C74 C75 C76 0.0(8) . . . . ?
C74 C75 C76 C77 -0.1(8) . . . . ?
C75 C76 C77 C78 -0.3(7) . . . . ?
C71 N12 C78 C77 -177.1(4) . . . . ?
C71 N12 C78 C73 -0.4(5) . . . . ?
C76 C77 C78 N12 177.2(5) . . . . ?
C76 C77 C78 C73 0.8(7) . . . . ?
C74 C73 C78 N12 -177.9(4) . . . . ?
C72 C73 C78 N12 0.1(5) . . . . ?
C74 C73 C78 C77 -0.9(7) . . . . ?
C72 C73 C78 C77 177.1(4) . . . . ?
C57 N9 C79 C80 -89.9(5) . . . . ?
C60 N9 C79 C80 89.9(5) . . . . ?
N9 C79 C80 C81 171.4(4) . . . . ?
C79 C80 C81 C82 -175.4(4) . . . . ?
C80 C81 C82 C83 178.8(5) . . . . ?
C81 C82 C83 C84 -178.2(6) . . . . ?
C88 N13 C85 O7 179.1(4) . . . . ?
C107 N13 C85 O7 -4.9(7) . . . . ?
C88 N13 C85 C86 0.8(5) . . . . ?
C107 N13 C85 C86 176.9(4) . . . . ?
O7 C85 C86 C87 -2.5(10) . . . . ?
N13 C85 C86 C87 175.5(5) . . . . ?
O7 C85 C86 C89 -177.4(5) . . . . ?
N13 C85 C86 C89 0.7(5) . . . . ?
C89 C86 C87 N14 0.7(4) . . . . ?
C85 C86 C87 N14 -174.1(5) . . . . ?
C89 C86 C87 C91 -177.0(4) . . . . ?
C85 C86 C87 C91 8.2(9) . . . . ?
C90 N14 C87 C86 -0.5(4) . . . . ?
C90 N14 C87 C91 177.4(4) . . . . ?
C85 N13 C88 O8 176.4(4) . . . . ?
C107 N13 C88 O8 0.4(7) . . . . ?
C85 N13 C88 C89 -1.9(5) . . . . ?
C107 N13 C88 C89 -177.9(4) . . . . ?
C87 C86 C89 C90 -0.7(5) . . . . ?
C85 C86 C89 C90 175.8(4) . . . . ?
C87 C86 C89 C88 -178.4(3) . . . . ?
C85 C86 C89 C88 -1.9(5) . . . . ?
O8 C88 C89 C90 7.8(9) . . . . ?
N13 C88 C89 C90 -174.0(6) . . . . ?
O8 C88 C89 C86 -175.9(4) . . . . ?
N13 C88 C89 C86 2.3(4) . . . . ?
C86 C89 C90 N14 0.4(4) . . . . ?
C88 C89 C90 N14 176.7(5) . . . . ?
C86 C89 C90 C99 -175.2(4) . . . . ?
C88 C89 C90 C99 1.0(9) . . . . ?
C87 N14 C90 C89 0.0(4) . . . . ?
C87 N14 C90 C99 176.2(4) . . . . ?
C98 N15 C91 C92 0.0(5) . . . . ?
C98 N15 C91 C87 178.8(4) . . . . ?
C86 C87 C91 C92 176.3(5) . . . . ?
N14 C87 C91 C92 -1.0(7) . . . . ?
C86 C87 C91 N15 -2.1(6) . . . . ?
N14 C87 C91 N15 -179.5(4) . . . . ?
N15 C91 C92 C93 -0.3(5) . . . . ?
C87 C91 C92 C93 -178.8(4) . . . . ?
C91 C92 C93 C94 -179.3(5) . . . . ?
C91 C92 C93 C98 0.5(5) . . . . ?
C98 C93 C94 C95 -0.8(7) . . . . ?
C92 C93 C94 C95 179.0(5) . . . . ?
C93 C94 C95 C96 0.5(9) . . . . ?
C94 C95 C96 C97 -0.1(9) . . . . ?
C95 C96 C97 C98 -0.1(9) . . . . ?
C91 N15 C98 C97 178.9(5) . . . . ?
C91 N15 C98 C93 0.3(5) . . . . ?
C96 C97 C98 N15 -178.6(5) . . . . ?
C96 C97 C98 C93 -0.2(8) . . . . ?
C94 C93 C98 N15 179.3(4) . . . . ?
C92 C93 C98 N15 -0.5(5) . . . . ?
C94 C93 C98 C97 0.6(7) . . . . ?
C92 C93 C98 C97 -179.2(5) . . . . ?
C106 N16 C99 C100 0.1(5) . . . . ?
C106 N16 C99 C90 175.4(4) . . . . ?
C89 C90 C99 C100 163.4(5) . . . . ?
N14 C90 C99 C100 -11.6(7) . . . . ?
C89 C90 C99 N16 -10.8(7) . . . . ?
N14 C90 C99 N16 174.2(4) . . . . ?
N16 C99 C100 C101 0.8(5) . . . . ?
C90 C99 C100 C101 -174.0(4) . . . . ?
C99 C100 C101 C106 -1.3(5) . . . . ?
C99 C100 C101 C102 178.0(6) . . . . ?
C106 C101 C102 C103 -0.6(8) . . . . ?
C100 C101 C102 C103 -179.8(6) . . . . ?
C101 C102 C103 C104 -0.6(10) . . . . ?
C102 C103 C104 C105 1.4(11) . . . . ?
C103 C104 C105 C106 -1.0(10) . . . . ?
C99 N16 C106 C105 -179.9(5) . . . . ?
C99 N16 C106 C101 -0.9(5) . . . . ?
C104 C105 C106 N16 178.6(5) . . . . ?
C104 C105 C106 C101 -0.2(8) . . . . ?
C102 C101 C106 N16 -178.1(5) . . . . ?
C100 C101 C106 N16 1.3(5) . . . . ?
C102 C101 C106 C105 1.0(8) . . . . ?
C100 C101 C106 C105 -179.6(5) . . . . ?
C88 N13 C107 C108 88.0(5) . . . . ?
C85 N13 C107 C108 -87.6(5) . . . . ?
N13 C107 C108 C109 -170.7(4) . . . . ?
C107 C108 C109 C110 174.5(5) . . . . ?
C108 C109 C110 C111 -174.7(6) . . . . ?
C109 C110 C111 C112 171.5(9) . . . . ?

loop_
_geom_hbond_atom_site_label_D
_geom_hbond_atom_site_label_H
_geom_hbond_atom_site_label_A
_geom_hbond_distance_DH
_geom_hbond_distance_HA
_geom_hbond_distance_DA
_geom_hbond_angle_DHA
_geom_hbond_site_symmetry_A
N2 H2A O3 0.86 1.99 2.847(4) 174.7 2_564
N3 H3A O1 0.86 2.43 3.187(5) 147.5 .
N4 H4A O2 0.86 2.18 2.975(5) 153.4 .
N6 H6A O1 0.86 2.04 2.898(4) 171.6 4_465
N7 H7A O3 0.86 2.38 3.140(5) 147.9 .
N8 H8B O4 0.86 2.23 3.023(5) 152.8 .
N10 H10M O8 0.86 2.05 2.901(4) 173.6 3_545
N11 H11I O5 0.86 2.40 3.157(5) 147.5 .
N12 H12B O6 0.86 2.19 2.985(5) 153.9 .
N14 H14A O5 0.86 2.02 2.873(4) 169.6 .
N15 H15A O7 0.86 2.18 2.982(5) 155.1 .
N16 H16B O8 0.86 2.46 3.200(5) 144.8 .
C13 H13A O6 0.93 2.64 3.147(6) 114.8 2_564
C16 H16A O3 0.93 2.62 3.415(5) 144.4 2_564
C44 H44A O1 0.93 2.53 3.349(7) 146.5 4_465
C49 H49A Cl1B 0.93 2.86 3.784(16) 171.5 3_455
C69 H69A O2 0.93 2.65 3.186(7) 117.3 4_565
C92 H92A O5 0.93 2.61 3.421(6) 145.5 .
C105 H10F O4 0.93 2.63 3.231(6) 123.0 .

_refine_diff_density_max         0.370
_refine_diff_density_min         -0.482
_refine_diff_density_rms         0.051

_shelx_res_file                  
; 
TITL rw2132_0m_a.res in Cc 
    rw2132.res 
    created by SHELXL-2016/6 at 14:00:33 on 14-Oct-2021 
CELL 1.54178 20.4511 20.4148 25.8502 90.000 96.905 90.000 
ZERR 16.00 0.0004 0.0004 0.0006 0.000 0.001 0.000 
LATT -7 
SYMM x, -y, z+1/2 
SFAC C H N O CL 
UNIT 460 440 64 32 24 
TEMP 22 
SIZE 0.100 0.150 0.150 
eadp c46 c49 
twin 
ACTA 
L.S. 8 
omit 4 2 -1 
omit -1 1 -3 
omit -3 3 0 
omit 3 3 0 
omit -6 0 0 
omit -2 0 2 
omit 6 0 -2 
eadp c113 c114 c115 c116 c117 
REM exyz c113 c114 
eadp c28 c112 
eadp cl1a cl1b 
sadi c113 cl1a c113 cl1b 
eadp cl3a cl3b 
eadp cl4a cl4b 
eadp cl2a cl2b 
EQIV $1 x, -y+1, z-1/2 
HTAB N2 O3_$1 
HTAB N3 O1 
HTAB N4 O2 
EQIV $2 x-1/2, -y+3/2, z+1/2 
HTAB N6 O1_$2 
HTAB N7 O3 
HTAB N8 O4 
EQIV $3 x+1/2, y-1/2, z 
HTAB N10 O8_$3 
HTAB N11 O5 
HTAB N12 O6 
HTAB N14 O5 
HTAB N15 O7 
HTAB N16 O8 
HTAB C13 O6_$1 
HTAB C16 O3_$1 
HTAB C44 O1_$2 
EQIV $4 x-1/2, y+1/2, z 
HTAB C49 Cl1B_$4 
EQIV $5 x+1/2, -y+3/2, z+1/2 
HTAB C69 O2_$5 
HTAB C92 O5 
HTAB C105 O4 
FMAP 2 
PLAN 20 
BOND $H 
CONF 
WGHT    0.095100    8.005800 
EXTI    0.000153 
BASF   0.21521 
FVAR       0.15907   0.67407   0.24269 
O1    4    0.532013    0.857135    0.038951    11.00000    0.03313    0.04914 = 
         0.06388    0.00963    0.00191   -0.01214 
O2    4    0.349774    0.914204   -0.074281    11.00000    0.04908    0.05052 = 
         0.07070    0.02135    0.00020   -0.00643 
O3    4    0.283084    0.392564    0.536580    11.00000    0.04512    0.03193 = 
         0.06293    0.00241    0.01078    0.01153 
O4    4    0.323563    0.562097    0.427807    11.00000    0.05842    0.04706 = 
         0.06829    0.00577    0.02480    0.00791 
O5    4    0.710164    0.454293    0.455787    11.00000    0.04727    0.03508 = 
         0.06365    0.00539    0.01393    0.01165 
O6    4    0.665844    0.289390    0.568074    11.00000    0.05615    0.04762 = 
         0.06703    0.00739    0.02621    0.00953 
O7    4    0.645025    0.762076    0.567415    11.00000    0.05045    0.05005 = 
         0.06445   -0.01737    0.00078    0.00567 
O8    4    0.459404    0.702414    0.458781    11.00000    0.03500    0.04532 = 
         0.05978   -0.00081    0.00615    0.01213 
N1    3    0.447421    0.899226   -0.019898    11.00000    0.03566    0.03979 = 
         0.05999    0.01101    0.00379   -0.01006 
N2    3    0.351450    0.724677    0.017059    11.00000    0.02845    0.03325 = 
         0.05587    0.00091    0.00428   -0.00655 
AFIX  43 
H2A   2    0.331298    0.689816    0.025059    11.00000   -1.20000 
AFIX   0 
N3    3    0.514148    0.722454    0.097984    11.00000    0.03492    0.04369 = 
         0.05515    0.00608    0.00399   -0.00890 
AFIX  43 
H3A   2    0.535702    0.754613    0.086797    11.00000   -1.20000 
AFIX   0 
N4    3    0.243289    0.814072   -0.085285    11.00000    0.03689    0.03826 = 
         0.05420    0.00373    0.00224   -0.00639 
AFIX  43 
H4A   2    0.266978    0.847207   -0.091742    11.00000   -1.20000 
AFIX   0 
N5    3    0.316382    0.470326    0.479650    11.00000    0.04001    0.03564 = 
         0.06010    0.00071    0.01580    0.01152 
N6    3    0.149014    0.570591    0.520633    11.00000    0.03229    0.03427 = 
         0.05615   -0.00171    0.00766    0.00820 
AFIX  43 
H6A   2    0.115670    0.591678    0.529446    11.00000   -1.20000 
AFIX   0 
N7    3    0.162846    0.417331    0.598990    11.00000    0.04819    0.03822 = 
         0.05660   -0.00255    0.01459    0.00705 
AFIX  43 
H7A   2    0.192537    0.394585    0.586311    11.00000   -1.20000 
AFIX   0 
N8    3    0.217770    0.666276    0.418202    11.00000    0.06159    0.04003 = 
         0.06435    0.00202    0.00789    0.00769 
AFIX  43 
H8B   2    0.249851    0.642205    0.410738    11.00000   -1.20000 
AFIX   0 
N9    3    0.675336    0.379608    0.514673    11.00000    0.03969    0.03585 = 
         0.06012    0.00463    0.01761    0.01149 
N10   3    0.842093    0.274107    0.477648    11.00000    0.03344    0.03095 = 
         0.05418    0.00209    0.00932    0.00868 
AFIX  43 
H10M  2    0.875349    0.252174    0.469650    11.00000   -1.20000 
AFIX   0 
N11   3    0.833737    0.425653    0.396953    11.00000    0.05293    0.03608 = 
         0.05625    0.00329    0.01213    0.01036 
AFIX  43 
H11I  2    0.804018    0.449459    0.408566    11.00000   -1.20000 
AFIX   0 
N12   3    0.766342    0.182685    0.579512    11.00000    0.04387    0.03365 = 
         0.05475    0.00528    0.01152    0.00828 
AFIX  43 
H12B  2    0.734093    0.207547    0.585377    11.00000   -1.20000 
AFIX   0 
N13   3    0.545469    0.746235    0.515169    11.00000    0.03778    0.03508 = 
         0.05816   -0.00824    0.00450    0.00993 
N14   3    0.643284    0.574522    0.473526    11.00000    0.03204    0.02930 = 
         0.05176   -0.00111    0.00281    0.00583 
AFIX  43 
H14A  2    0.663770    0.540461    0.464324    11.00000   -1.20000 
AFIX   0 
N15   3    0.752538    0.662596    0.575428    11.00000    0.03401    0.04356 = 
         0.05560   -0.00314   -0.00016    0.00781 
AFIX  43 
H15A  2    0.729388    0.696423    0.581135    11.00000   -1.20000 
AFIX   0 
N16   3    0.478186    0.569612    0.396450    11.00000    0.03771    0.05300 = 
         0.04915   -0.00391    0.00594    0.00484 
AFIX  43 
H16B  2    0.455234    0.598246    0.410713    11.00000   -1.20000 
AFIX   0 
C1    1    0.476452    0.852577    0.014777    11.00000    0.03328    0.03673 = 
         0.05475    0.00574    0.00906   -0.00559 
C2    1    0.427639    0.800749    0.014884    11.00000    0.03234    0.03317 = 
         0.05435    0.00299    0.00641   -0.00449 
C3    1    0.414144    0.742330    0.038917    11.00000    0.02992    0.03191 = 
         0.04927    0.00191    0.00336   -0.00475 
C4    1    0.384376    0.880987   -0.043011    11.00000    0.03710    0.04247 = 
         0.05192    0.00530    0.00581   -0.00811 
C5    1    0.372823    0.817591   -0.020545    11.00000    0.03215    0.03543 = 
         0.05237    0.00367    0.00498   -0.00351 
C6    1    0.325615    0.769943   -0.018996    11.00000    0.03235    0.03289 = 
         0.04911   -0.00106    0.00567   -0.00386 
C7    1    0.451079    0.704661    0.078920    11.00000    0.03444    0.03479 = 
         0.04926    0.00055    0.00358   -0.00129 
C8    1    0.433146    0.650813    0.105989    11.00000    0.03866    0.04014 = 
         0.06663    0.00580    0.00354   -0.00815 
AFIX  43 
H8A   2    0.393072    0.628846    0.100535    11.00000   -1.20000 
AFIX   0 
C9    1    0.487054    0.634970    0.143757    11.00000    0.04663    0.03662 = 
         0.05636    0.00459    0.00852    0.00219 
C10   1    0.498947    0.586636    0.182738    11.00000    0.07126    0.04418 = 
         0.06299    0.01266    0.00819    0.00668 
AFIX  43 
H10A  2    0.466716    0.555895    0.187679    11.00000   -1.20000 
AFIX   0 
C11   1    0.557929    0.585530    0.212916    11.00000    0.07067    0.06643 = 
         0.05701    0.00800    0.00626    0.01683 
AFIX  43 
H11A  2    0.565855    0.553851    0.238762    11.00000   -1.20000 
AFIX   0 
C12   1    0.607003    0.631125    0.205876    11.00000    0.06031    0.09321 = 
         0.04628    0.00262    0.00008    0.01394 
AFIX  43 
H12A  2    0.646861    0.629157    0.227329    11.00000   -1.20000 
AFIX   0 
C13   1    0.598099    0.678787    0.168185    11.00000    0.04333    0.07801 = 
         0.04808   -0.00063    0.00302   -0.00207 
AFIX  43 
H13A  2    0.631302    0.708452    0.163257    11.00000   -1.20000 
AFIX   0 
C14   1    0.537440    0.680750    0.137798    11.00000    0.03839    0.04556 = 
         0.04628    0.00102    0.00696    0.00184 
C15   1    0.261734    0.765677   -0.049066    11.00000    0.03081    0.03810 = 
         0.05088   -0.00279    0.00368   -0.00233 
C16   1    0.211200    0.720433   -0.049656    11.00000    0.03434    0.03316 = 
         0.05909    0.00056    0.00377   -0.00426 
AFIX  43 
H16A  2    0.211001    0.682933   -0.029248    11.00000   -1.20000 
AFIX   0 
C17   1    0.159689    0.742421   -0.087504    11.00000    0.03212    0.04261 = 
         0.05326   -0.00820    0.00432   -0.00402 
C18   1    0.095725    0.720092   -0.104877    11.00000    0.03939    0.05545 = 
         0.06244   -0.00927    0.00589   -0.01178 
AFIX  43 
H18A  2    0.080076    0.681381   -0.091920    11.00000   -1.20000 
AFIX   0 
C19   1    0.056714    0.756325   -0.141273    11.00000    0.03802    0.07915 = 
         0.06145   -0.01150   -0.00356   -0.00634 
AFIX  43 
H19A  2    0.014113    0.742094   -0.152290    11.00000   -1.20000 
AFIX   0 
C20   1    0.079336    0.813880   -0.162121    11.00000    0.04836    0.08004 = 
         0.04951   -0.00571   -0.00297    0.00283 
AFIX  43 
H20A  2    0.051723    0.836960   -0.186924    11.00000   -1.20000 
AFIX   0 
C21   1    0.141960    0.837192   -0.146603    11.00000    0.04732    0.05425 = 
         0.05178    0.00250    0.00388    0.00168 
AFIX  43 
H21A  2    0.157253    0.875496   -0.160477    11.00000   -1.20000 
AFIX   0 
C22   1    0.181330    0.800878   -0.109242    11.00000    0.03676    0.04478 = 
         0.04582   -0.00265    0.00572   -0.00413 
C23   1    0.481268    0.958166   -0.035581    11.00000    0.04585    0.03840 = 
         0.07215    0.01312    0.00655   -0.01446 
AFIX  23 
H23A  2    0.511326    0.973809   -0.006300    11.00000   -1.20000 
H23B  2    0.449051    0.992303   -0.045046    11.00000   -1.20000 
AFIX   0 
C24   1    0.519290    0.944903   -0.081123    11.00000    0.04567    0.05565 = 
         0.07010    0.01981    0.00205   -0.01035 
AFIX  23 
H24A  2    0.488268    0.935383   -0.111604    11.00000   -1.20000 
H24B  2    0.546301    0.906239   -0.073493    11.00000   -1.20000 
AFIX   0 
C25   1    0.563445    1.001300   -0.093969    11.00000    0.04683    0.07514 = 
         0.08071    0.03043    0.00558   -0.01318 
AFIX  23 
H25A  2    0.592921    1.012859   -0.063081    11.00000   -1.20000 
H25B  2    0.536432    1.039258   -0.104241    11.00000   -1.20000 
AFIX   0 
C26   1    0.603944    0.983402   -0.137785    11.00000    0.05892    0.10870 = 
         0.08770    0.04262    0.01519    0.00175 
AFIX  23 
H26A  2    0.627470    0.942955   -0.128742    11.00000   -1.20000 
H26B  2    0.574236    0.975525   -0.169332    11.00000   -1.20000 
AFIX   0 
C27   1    0.652669    1.035149   -0.148601    11.00000    0.07024    0.15036 = 
         0.12107    0.05981    0.03307   -0.00827 
AFIX  23 
H27A  2    0.680422    1.046026   -0.116650    11.00000   -1.20000 
H27B  2    0.629416    1.074476   -0.161297    11.00000   -1.20000 
AFIX   0 
C28   1    0.696102    1.010183   -0.189941    11.00000    0.10245    0.20792 = 
         0.15879    0.02358    0.06846    0.00581 
AFIX  33 
H28A  2    0.727060    1.043593   -0.196577    11.00000   -1.50000 
H28B  2    0.719476    0.971577   -0.177106    11.00000   -1.50000 
H28C  2    0.668577    0.999968   -0.221658    11.00000   -1.50000 
AFIX   0 
C29   1    0.275437    0.445168    0.514188    11.00000    0.03437    0.03388 = 
         0.04893   -0.00440    0.00890    0.00395 
C30   1    0.224015    0.493983    0.516012    11.00000    0.03728    0.02927 = 
         0.04985   -0.00122    0.00760    0.00665 
C31   1    0.169796    0.510372    0.541110    11.00000    0.03248    0.03084 = 
         0.05314   -0.00393    0.00450    0.00479 
C32   1    0.294787    0.530996    0.458262    11.00000    0.04455    0.03600 = 
         0.04761    0.00139    0.01068    0.00651 
C33   1    0.235160    0.545049    0.481791    11.00000    0.03577    0.03293 = 
         0.05013   -0.00014    0.00842    0.00490 
C34   1    0.188071    0.592637    0.484522    11.00000    0.03708    0.02973 = 
         0.05142   -0.00168    0.00333    0.00482 
C35   1    0.140183    0.477625    0.581047    11.00000    0.03611    0.03748 = 
         0.05216   -0.00291    0.00873    0.00255 
C36   1    0.091566    0.497883    0.610048    11.00000    0.04459    0.04786 = 
         0.07123   -0.00593    0.01965    0.00692 
AFIX  43 
H36A  2    0.067256    0.536381    0.605405    11.00000   -1.20000 
AFIX   0 
C37   1    0.085510    0.449283    0.648162    11.00000    0.05394    0.05205 = 
         0.06088   -0.00960    0.02111   -0.00423 
C38   1    0.046123    0.442003    0.688687    11.00000    0.08337    0.07606 = 
         0.08596   -0.00331    0.04757    0.00341 
AFIX  43 
H38A  2    0.015049    0.473705    0.694208    11.00000   -1.20000 
AFIX   0 
C39   1    0.053825    0.388288    0.719710    11.00000    0.10838    0.08784 = 
         0.07319   -0.00425    0.04840   -0.01568 
AFIX  43 
H39A  2    0.028213    0.384094    0.746916    11.00000   -1.20000 
AFIX   0 
C40   1    0.099129    0.339079    0.711969    11.00000    0.11236    0.07428 = 
         0.05900    0.00906    0.02049   -0.01849 
AFIX  43 
H40A  2    0.103440    0.303123    0.734208    11.00000   -1.20000 
AFIX   0 
C41   1    0.137655    0.343222    0.671601    11.00000    0.08641    0.04823 = 
         0.05874    0.00305    0.01118   -0.00238 
AFIX  43 
H41A  2    0.167060    0.310166    0.665484    11.00000   -1.20000 
AFIX   0 
C42   1    0.130421    0.399159    0.640512    11.00000    0.05155    0.04296 = 
         0.05004   -0.00390    0.00948   -0.00522 
C43   1    0.177770    0.652311    0.455770    11.00000    0.03853    0.03531 = 
         0.05731   -0.00196   -0.00247    0.00647 
C44   1    0.131923    0.701376    0.456320    11.00000    0.04165    0.03954 = 
         0.08715   -0.00924   -0.00184    0.00936 
AFIX  43 
H44A  2    0.098681    0.703795    0.477837    11.00000   -1.20000 
AFIX   0 
C45   1    0.144697    0.747282    0.418222    11.00000    0.07611    0.03491 = 
         0.08983   -0.00342   -0.03253    0.00895 
C46   1    0.117423    0.808222    0.400109    11.00000    0.11736    0.06073 = 
         0.09496    0.00414   -0.01735    0.00263 
AFIX  43 
H46A  2    0.081891    0.826756    0.414087    11.00000   -1.20000 
AFIX   0 
C47   1    0.146915    0.839644    0.359610    11.00000    0.14602    0.05048 = 
         0.10527    0.01629   -0.03453    0.02173 
AFIX  43 
H47A  2    0.128795    0.878905    0.346465    11.00000   -1.20000 
AFIX   0 
C48   1    0.199795    0.815638    0.339162    11.00000    0.21234    0.06340 = 
         0.09250    0.02256   -0.00352    0.00287 
AFIX  43 
H48A  2    0.217576    0.839328    0.313481    11.00000   -1.20000 
AFIX   0 
C49   1    0.227644    0.757183    0.355521    11.00000    0.11736    0.06073 = 
         0.09496    0.00414   -0.01735    0.00263 
AFIX  43 
H49A  2    0.263855    0.740159    0.341510    11.00000   -1.20000 
AFIX   0 
C50   1    0.198804    0.724506    0.394337    11.00000    0.10192    0.03990 = 
         0.05741    0.00832   -0.00705   -0.00556 
C51   1    0.373601    0.435135    0.463819    11.00000    0.03923    0.04232 = 
         0.06984   -0.00220    0.02065    0.01197 
AFIX  23 
H51A  2    0.393444    0.408653    0.492683    11.00000   -1.20000 
H51B  2    0.406197    0.466592    0.455280    11.00000   -1.20000 
AFIX   0 
C52   1    0.353965    0.391349    0.416977    11.00000    0.05856    0.04099 = 
         0.06940   -0.00031    0.02524    0.00829 
AFIX  23 
H52A  2    0.317915    0.363287    0.424281    11.00000   -1.20000 
H52B  2    0.338356    0.418460    0.387219    11.00000   -1.20000 
AFIX   0 
C53   1    0.410287    0.349112    0.403278    11.00000    0.07169    0.05119 = 
         0.09487   -0.00556    0.04100    0.00812 
AFIX  23 
H53A  2    0.427811    0.323955    0.433649    11.00000   -1.20000 
H53B  2    0.445217    0.377059    0.393627    11.00000   -1.20000 
AFIX   0 
C54   1    0.388292    0.302000    0.358083    11.00000    0.11785    0.07156 = 
         0.10342   -0.02535    0.05542   -0.00191 
AFIX  23 
H54A  2    0.350056    0.277672    0.366155    11.00000   -1.20000 
H54B  2    0.375341    0.327308    0.326766    11.00000   -1.20000 
AFIX   0 
C55   1    0.441969    0.254040    0.347697    11.00000    0.13457    0.14193 = 
         0.23798   -0.10732    0.08453   -0.00849 
AFIX  23 
H55A  2    0.478557    0.278241    0.336446    11.00000   -1.20000 
H55B  2    0.457868    0.231800    0.379927    11.00000   -1.20000 
AFIX   0 
C56   1    0.419836    0.205336    0.308338    11.00000    0.22128    0.16453 = 
         0.30311   -0.13184    0.08872    0.00446 
AFIX  33 
H56A  2    0.455652    0.176499    0.303424    11.00000   -1.50000 
H56B  2    0.384279    0.180461    0.319562    11.00000   -1.50000 
H56C  2    0.404977    0.226920    0.276063    11.00000   -1.50000 
AFIX   0 
C57   1    0.717343    0.401621    0.479838    11.00000    0.03660    0.02976 = 
         0.05432   -0.00235    0.00782    0.00522 
C58   1    0.767883    0.352191    0.479737    11.00000    0.03375    0.03303 = 
         0.04910    0.00242    0.00725    0.00727 
C59   1    0.822239    0.334397    0.455907    11.00000    0.03399    0.03208 = 
         0.04702    0.00154    0.00837    0.00486 
C60   1    0.695682    0.318829    0.537244    11.00000    0.03811    0.03295 = 
         0.05094    0.00228    0.01258    0.00402 
C61   1    0.755139    0.302438    0.515085    11.00000    0.03828    0.03305 = 
         0.05052    0.00244    0.00941    0.00593 
C62   1    0.801703    0.254099    0.513571    11.00000    0.03457    0.03146 = 
         0.04581   -0.00095    0.00363    0.00529 
C63   1    0.853870    0.364569    0.415417    11.00000    0.03760    0.03395 = 
         0.04707   -0.00035    0.00623    0.00340 
C64   1    0.901948    0.342334    0.388237    11.00000    0.04967    0.04143 = 
         0.06160    0.00540    0.01887    0.00918 
AFIX  43 
H64A  2    0.924043    0.302612    0.393354    11.00000   -1.20000 
AFIX   0 
C65   1    0.912593    0.390411    0.350586    11.00000    0.04943    0.05020 = 
         0.05097    0.00094    0.01010    0.00055 
C66   1    0.953707    0.394513    0.310736    11.00000    0.07639    0.07168 = 
         0.06418    0.00700    0.02683    0.00083 
AFIX  43 
H66A  2    0.981971    0.360260    0.305067    11.00000   -1.20000 
AFIX   0 
C67   1    0.951453    0.449324    0.280669    11.00000    0.10371    0.08364 = 
         0.06051    0.00666    0.03464   -0.01659 
AFIX  43 
H67A  2    0.978863    0.452760    0.254579    11.00000   -1.20000 
AFIX   0 
C68   1    0.908655    0.500237    0.288500    11.00000    0.11928    0.06315 = 
         0.06004    0.01612    0.01733   -0.01577 
AFIX  43 
H68A  2    0.907989    0.537039    0.267239    11.00000   -1.20000 
AFIX   0 
C69   1    0.867466    0.498077    0.326415    11.00000    0.10100    0.04735 = 
         0.06008    0.00878    0.01006    0.00058 
AFIX  43 
H69A  2    0.839509    0.532810    0.331488    11.00000   -1.20000 
AFIX   0 
C70   1    0.868939    0.441956    0.357135    11.00000    0.06081    0.03866 = 
         0.04617   -0.00149    0.00300   -0.00131 
C71   1    0.810187    0.195060    0.543828    11.00000    0.03626    0.03039 = 
         0.04961    0.00066    0.00502    0.00114 
C72   1    0.854276    0.144334    0.545148    11.00000    0.03775    0.03272 = 
         0.05899    0.00076    0.00600    0.00563 
AFIX  43 
H72A  2    0.888641    0.140471    0.524825    11.00000   -1.20000 
AFIX   0 
C73   1    0.837960    0.098391    0.583391    11.00000    0.04203    0.03544 = 
         0.05300    0.00257   -0.00097    0.00191 
C74   1    0.862219    0.037253    0.601581    11.00000    0.04970    0.03904 = 
         0.06378    0.00446   -0.00358    0.01093 
AFIX  43 
H74A  2    0.898789    0.018881    0.588971    11.00000   -1.20000 
AFIX   0 
C75   1    0.831277    0.005184    0.638079    11.00000    0.06380    0.04203 = 
         0.06456    0.01277   -0.00947    0.00325 
AFIX  43 
H75A  2    0.847405   -0.035320    0.650133    11.00000   -1.20000 
AFIX   0 
C76   1    0.776035    0.031199    0.658016    11.00000    0.07170    0.05347 = 
         0.04887    0.01483   -0.00124   -0.00493 
AFIX  43 
H76A  2    0.756227    0.007851    0.682821    11.00000   -1.20000 
AFIX   0 
C77   1    0.750783    0.091331    0.641063    11.00000    0.05536    0.05155 = 
         0.04910    0.00724    0.00958    0.00032 
AFIX  43 
H77A  2    0.714032    0.109072    0.653841    11.00000   -1.20000 
AFIX   0 
C78   1    0.782713    0.124369    0.603953    11.00000    0.04528    0.03272 = 
         0.04659    0.00312    0.00022    0.00302 
C79   1    0.617015    0.414470    0.527166    11.00000    0.03921    0.04370 = 
         0.06940    0.00420    0.01966    0.01293 
AFIX  23 
H79A  2    0.584367    0.382863    0.535354    11.00000   -1.20000 
H79B  2    0.598333    0.439045    0.496821    11.00000   -1.20000 
AFIX   0 
C80   1    0.631881    0.461133    0.572812    11.00000    0.05236    0.04442 = 
         0.06135    0.00624    0.01906    0.01069 
AFIX  23 
H80A  2    0.669148    0.488372    0.566943    11.00000   -1.20000 
H80B  2    0.644215    0.435897    0.604267    11.00000   -1.20000 
AFIX   0 
C81   1    0.573584    0.505089    0.580919    11.00000    0.05615    0.04861 = 
         0.06430    0.00513    0.02465    0.01267 
AFIX  23 
H81A  2    0.558969    0.527677    0.548576    11.00000   -1.20000 
H81B  2    0.537466    0.478027    0.589590    11.00000   -1.20000 
AFIX   0 
C82   1    0.590034    0.555036    0.623470    11.00000    0.07528    0.05290 = 
         0.07022   -0.00287    0.02888    0.00341 
AFIX  23 
H82A  2    0.626986    0.581065    0.615018    11.00000   -1.20000 
H82B  2    0.604042    0.532070    0.655754    11.00000   -1.20000 
AFIX   0 
C83   1    0.534045    0.601003    0.632409    11.00000    0.09059    0.06878 = 
         0.09483   -0.01050    0.03920    0.01604 
AFIX  23 
H83A  2    0.519116    0.622883    0.599812    11.00000   -1.20000 
H83B  2    0.497609    0.575014    0.641900    11.00000   -1.20000 
AFIX   0 
C84   1    0.550443    0.651480    0.673044    11.00000    0.16416    0.07138 = 
         0.11502   -0.01686    0.05604    0.02066 
AFIX  33 
H84A  2    0.512368    0.678098    0.675983    11.00000   -1.50000 
H84B  2    0.564019    0.630548    0.705834    11.00000   -1.50000 
H84C  2    0.585571    0.678518    0.663657    11.00000   -1.50000 
AFIX   0 
C85   1    0.609782    0.728435    0.536790    11.00000    0.03797    0.03385 = 
         0.05156   -0.00335    0.00554    0.00399 
C86   1    0.621364    0.665506    0.512744    11.00000    0.03462    0.03308 = 
         0.04599   -0.00146    0.00498    0.00500 
C87   1    0.669658    0.619238    0.510309    11.00000    0.03206    0.03471 = 
         0.04470    0.00189    0.00742    0.00318 
C88   1    0.516097    0.699486    0.480544    11.00000    0.03267    0.03261 = 
         0.04750   -0.00053    0.00784    0.00586 
C89   1    0.565931    0.648483    0.478211    11.00000    0.03073    0.03032 = 
         0.04853    0.00175    0.00442    0.00549 
C90   1    0.579713    0.591342    0.453282    11.00000    0.03279    0.03092 = 
         0.04921    0.00226    0.00485    0.00326 
C91   1    0.733727    0.613901    0.539798    11.00000    0.03164    0.03519 = 
         0.04939    0.00397    0.00367    0.00272 
C92   1    0.782505    0.568291    0.541296    11.00000    0.03560    0.04225 = 
         0.05915    0.00238    0.00333    0.00686 
AFIX  43 
H92A  2    0.781927    0.530480    0.521181    11.00000   -1.20000 
AFIX   0 
C93   1    0.834548    0.589098    0.579297    11.00000    0.03761    0.04721 = 
         0.05419    0.01020    0.00595    0.00660 
C94   1    0.897183    0.564346    0.598321    11.00000    0.04520    0.06266 = 
         0.07018    0.01356    0.00261    0.01461 
AFIX  43 
H94A  2    0.912182    0.525124    0.585746    11.00000   -1.20000 
AFIX   0 
C95   1    0.935557    0.599381    0.635806    11.00000    0.04177    0.08600 = 
         0.07218    0.01257   -0.00560    0.01271 
AFIX  43 
H95A  2    0.977081    0.583472    0.648290    11.00000   -1.20000 
AFIX   0 
C96   1    0.914129    0.658536    0.655943    11.00000    0.04724    0.10011 = 
         0.05749    0.00230   -0.00795   -0.00324 
AFIX  43 
H96A  2    0.941369    0.681000    0.681379    11.00000   -1.20000 
AFIX   0 
C97   1    0.853081    0.683256    0.638165    11.00000    0.05346    0.06744 = 
         0.05885   -0.00517   -0.00162    0.00167 
AFIX  43 
H97A  2    0.838445    0.722331    0.651261    11.00000   -1.20000 
AFIX   0 
C98   1    0.813996    0.648617    0.600357    11.00000    0.03356    0.05604 = 
         0.04982    0.00660    0.00032    0.00207 
C99   1    0.542969    0.554874    0.412191    11.00000    0.03455    0.03328 = 
         0.05065    0.00135    0.00470    0.00524 
C100  1    0.562930    0.507192    0.380370    11.00000    0.04793    0.04121 = 
         0.06628   -0.01065    0.00274    0.00916 
AFIX  43 
H10B  2    0.604482    0.488109    0.382868    11.00000   -1.20000 
AFIX   0 
C101  1    0.508333    0.492195    0.342731    11.00000    0.05544    0.04445 = 
         0.04972   -0.00334    0.00156   -0.00065 
C102  1    0.498103    0.449590    0.299469    11.00000    0.07860    0.06347 = 
         0.06506   -0.01505   -0.00193    0.00650 
AFIX  43 
H10C  2    0.532199    0.423263    0.290674    11.00000   -1.20000 
AFIX   0 
C103  1    0.437359    0.447464    0.270577    11.00000    0.09374    0.08083 = 
         0.05012   -0.01571   -0.00238   -0.01224 
AFIX  43 
H10D  2    0.430316    0.419833    0.241844    11.00000   -1.20000 
AFIX   0 
C104  1    0.386202    0.486433    0.284027    11.00000    0.06366    0.11436 = 
         0.05133   -0.00319   -0.00892   -0.01608 
AFIX  43 
H10E  2    0.345181    0.483439    0.264291    11.00000   -1.20000 
AFIX   0 
C105  1    0.394028    0.529295    0.325485    11.00000    0.04427    0.10063 = 
         0.05097   -0.00170    0.00289   -0.00169 
AFIX  43 
H10F  2    0.359547    0.555510    0.333706    11.00000   -1.20000 
AFIX   0 
C106  1    0.455912    0.531567    0.354504    11.00000    0.04518    0.05378 = 
         0.04481    0.00453    0.00342   -0.00258 
C107  1    0.512582    0.805238    0.530679    11.00000    0.04531    0.03541 = 
         0.06889   -0.00901    0.00939    0.01033 
AFIX  23 
H10G  2    0.481897    0.820360    0.501595    11.00000   -1.20000 
H10H  2    0.545168    0.839359    0.538968    11.00000   -1.20000 
AFIX   0 
C108  1    0.475661    0.794172    0.577307    11.00000    0.04831    0.05410 = 
         0.05969   -0.01307    0.00976    0.00742 
AFIX  23 
H10I  2    0.448461    0.755362    0.571216    11.00000   -1.20000 
H10J  2    0.507238    0.786024    0.607726    11.00000   -1.20000 
AFIX   0 
C109  1    0.432421    0.851295    0.588571    11.00000    0.05405    0.06049 = 
         0.07768   -0.02530    0.01220    0.00723 
AFIX  23 
H10K  2    0.460068    0.889067    0.598035    11.00000   -1.20000 
H10L  2    0.403685    0.862197    0.557123    11.00000   -1.20000 
AFIX   0 
C110  1    0.390806    0.837462    0.631847    11.00000    0.07300    0.08885 = 
         0.08937   -0.02598    0.03261   -0.00555 
AFIX  23 
H11B  2    0.419775    0.830444    0.663922    11.00000   -1.20000 
H11C  2    0.366492    0.797204    0.623826    11.00000   -1.20000 
AFIX   0 
C111  1    0.341617    0.892204    0.640926    11.00000    0.11791    0.10917 = 
         0.14915   -0.04401    0.07050    0.00912 
AFIX  23 
H11D  2    0.366038    0.930651    0.654122    11.00000   -1.20000 
H11E  2    0.316958    0.903825    0.607779    11.00000   -1.20000 
AFIX   0 
C112  1    0.294740    0.874032    0.677817    11.00000    0.10245    0.20792 = 
         0.15879    0.02358    0.06846    0.00581 
AFIX  33 
H11F  2    0.265632    0.910119    0.681707    11.00000   -1.50000 
H11G  2    0.269514    0.836665    0.664658    11.00000   -1.50000 
H11H  2    0.318635    0.863514    0.711040    11.00000   -1.50000 
AFIX   0 
part 1 
C113  1    0.879186    0.167394    0.240880    21.00000    0.17217    0.10721 = 
         0.12781    0.00901    0.06249    0.01290 
AFIX  23 
H11I  2    0.901352    0.175016    0.210297    21.00000   -1.20000 
H11J  2    0.900495    0.130610    0.259761    21.00000   -1.20000 
AFIX   0 
CL1A  5    0.886750    0.236935    0.280553    21.00000    0.13009    0.16409 = 
         0.15729   -0.04682   -0.01440   -0.02142 
CL2A  5    0.797107    0.148254    0.221499    21.00000    0.11039    0.12637 = 
         0.21974   -0.03965   -0.05404   -0.01220 
part 2 
same c117 > cl6 
C114  1    0.891636    0.184358    0.243693   -21.00000    0.17217    0.10721 = 
         0.12781    0.00901    0.06249    0.01290 
AFIX  23 
H11K  2    0.899345    0.225464    0.226606   -21.00000   -1.20000 
H11L  2    0.927771    0.154886    0.239328   -21.00000   -1.20000 
AFIX   0 
CL1B  5    0.886807    0.197781    0.310658   -21.00000    0.13009    0.16409 = 
         0.15729   -0.04682   -0.01440   -0.02142 
CL2B  5    0.820052    0.151386    0.217309   -21.00000    0.11039    0.12637 = 
         0.21974   -0.03965   -0.05404   -0.01220 
part 1 
same c117 > cl6 
C115  1    0.720265    0.512389    0.227164    31.00000    0.17217    0.10721 = 
         0.12781    0.00901    0.06249    0.01290 
AFIX  23 
H11M  2    0.678687    0.518030    0.205271    31.00000   -1.20000 
H11N  2    0.740864    0.555226    0.230475    31.00000   -1.20000 
AFIX   0 
CL3A  5    0.701079    0.491007    0.289203    31.00000    0.16476    0.14516 = 
         0.22318    0.01271   -0.05735    0.00879 
CL4A  5    0.766586    0.466756    0.194349    31.00000    0.20826    0.24093 = 
         0.21342   -0.02127    0.09796   -0.01207 
part 2 
same c117 > cl6 
C116  1    0.757621    0.411330    0.219365   -31.00000    0.17217    0.10721 = 
         0.12781    0.00901    0.06249    0.01290 
AFIX  23 
H11O  2    0.764023    0.429224    0.185579   -31.00000   -1.20000 
H11P  2    0.800613    0.407949    0.239603   -31.00000   -1.20000 
AFIX   0 
CL3B  5    0.708881    0.467531    0.251249   -31.00000    0.16476    0.14516 = 
         0.22318    0.01271   -0.05735    0.00879 
CL4B  5    0.726982    0.338133    0.210918   -31.00000    0.20826    0.24093 = 
         0.21342   -0.02127    0.09796   -0.01207 
part 0 
C117  1    0.651630    0.193725    0.764170    11.00000    0.17217    0.10721 = 
         0.12781    0.00901    0.06249    0.01290 
AFIX  23 
H11Q  2    0.657679    0.170361    0.797072    11.00000   -1.20000 
H11R  2    0.628104    0.233915    0.769630    11.00000   -1.20000 
AFIX   0 
CL5   5    0.726982    0.213405    0.747193    11.00000    0.13186    0.20376 = 
         0.19491   -0.04071   -0.01594    0.00327 
CL6   5    0.604485    0.147412    0.720071    11.00000    0.12277    0.16045 = 
         0.20197   -0.00114    0.04218   -0.02100 
  
HKLF 4 1 1 0 0 0 1 0 0 0 1 
  
  
  
  
REM  rw2132_0m_a.res in Cc 
REM R1 =  0.0585 for   18081 Fo > 4sig(Fo)  and  0.0718 for all   21774 data 
REM   1304 parameters refined using     20 restraints 
  
END 
  
WGHT      0.0951      8.0052 
  
REM Highest difference peak  0.370,  deepest hole -0.482,  1-sigma level  0.051 
Q1    1   0.0918  0.7968  0.4240  11.00000  0.05    0.37 
Q2    1   0.1891  0.7762  0.3604  11.00000  0.05    0.33 
Q3    1   0.7796  0.3745  0.2366  11.00000  0.05    0.31 
Q4    1   0.0963  0.8449  0.3776  11.00000  0.05    0.30 
Q5    1   0.7573  0.4274  0.2125  11.00000  0.05    0.27 
Q6    1   0.3005  0.9031  0.6380  11.00000  0.05    0.25 
Q7    1   0.6490  0.1512  0.7400  11.00000  0.05    0.23 
Q8    1   0.9249  0.2219  0.2496  11.00000  0.05    0.23 
Q9    1   0.8571  0.1787  0.3368  11.00000  0.05    0.23 
Q10   1   0.4622  0.2080  0.3559  11.00000  0.05    0.23 
Q11   1   0.7438  0.1660  0.7670  11.00000  0.05    0.23 
Q12   1   0.4018  0.7963  0.6493  11.00000  0.05    0.21 
Q13   1   0.6922  0.1960  0.7726  11.00000  0.05    0.21 
Q14   1   0.8818  0.4078  0.3410  11.00000  0.05    0.21 
Q15   1   0.6132  0.7487  0.1578  11.00000  0.05    0.20 
Q16   1   0.6440  0.5610  0.6391  11.00000  0.05    0.20 
Q17   1   0.8502  0.1958  0.2613  11.00000  0.05    0.20 
Q18   1   0.1254  0.8083  0.3824  11.00000  0.05    0.19 
Q19   1   0.2576  0.7426 -0.0582  11.00000  0.05    0.19 
Q20   1   0.6541  0.4741  0.4417  11.00000  0.05    0.19 
;
_shelx_res_checksum              81355

_shelx_hkl_file                  
; 
   2   0   0  872.21   48.90 
   4   0   0 1947.91  108.89 
   6   0   0   64.59    3.60 
   6   0   0   59.09    3.60 
  -6   0   0   51.59    3.10 
  -6   0   0   47.40    8.00 
   8   0   0   40.20    2.80 
  -8   0   0   35.90    7.60 
  -8   0   0   37.00    7.90 
   8   0   0   36.20    2.80 
  -8   0   0   40.90    2.30 
  10   0   0  230.58   12.50 
 -10   0   0  205.58   12.00 
  10   0   0  219.08   12.30 
  10   0   0  210.98   13.90 
 -10   0   0  219.48   22.20 
  12   0   0    4.20    1.20 
  12   0   0    6.30    1.20 
 -14   0   0    7.80    1.70 
 -14   0   0    3.50    1.30 
  14   0   0    4.20    1.20 
 -14   0   0    3.90    1.70 
 -14   0   0    3.10    1.30 
  14   0   0    3.10    1.20 
  16   0   0   67.29    4.60 
 -16   0   0   61.89    5.20 
  16   0   0   64.99    4.70 
 -16   0   0   58.29    4.80 
 -16   0   0   74.79    4.90 
  16   0   0   70.79    5.20 
 -16   0   0   66.29    6.20 
  18   0   0    9.10    1.70 
 -18   0   0    9.80    2.10 
 -18   0   0   12.00    2.20 
  18   0   0    9.70    2.10 
 -18   0   0    9.20    1.90 
  18   0   0   10.10    2.20 
 -18   0   0   10.50    2.40 
  18   0   0    7.30    1.90 
 -20   0   0   -0.90    1.30 
 -20   0   0   -1.30    1.50 
  20   0   0    0.70    1.50 
 -20   0   0   -2.00    1.10 
 -20   0   0   -0.70    1.30 
  20   0   0    0.00    1.30 
 -20   0   0   -1.20    1.30 
  20   0   0    0.50    1.10 
 -22   0   0    1.20    1.30 
 -22   0   0    0.40    1.30 
  22   0   0    2.50    1.40 
  22   0   0    0.10    1.20 
 -22   0   0    0.50    1.30 
  22   0   0    1.10    1.10 
 -22   0   0    1.20    1.20 
  24   0   0    7.40    1.30 
  24   0   0   10.50    1.50 
  24   0   0   10.20    1.30 
 -24   0   0    7.40    1.20 
 -24   0   0    5.70    1.30 
 -24   0   0    7.00    1.30 
 -24   0   0    4.80    1.10 
   3  -1   0  312.47   18.80 
  -3  -1   0  277.17   15.50 
   3  -1   0  256.37   15.50 
  -3  -1   0  345.17   20.50 
   3  -1   0  259.27   15.40 
   3   1   0  310.47   20.20 
   3   1   0  261.77   15.50 
  -3   1   0  308.47   15.40 
   3   1   0  290.37   15.60 
  -5  -1   0  780.52   52.59 
   5  -1   0  857.01   46.10 
   5  -1   0  862.51   46.00 
   5   1   0  921.61   46.90 
   5   1   0  893.71   46.10 
   7  -1   0  136.59    7.10 
  -7  -1   0  105.19    6.80 
  -7  -1   0  121.39   14.00 
   7  -1   0  128.29    7.20 
  -7   1   0  127.39    6.80 
   7   1   0  126.79    7.30 
  -7   1   0  114.09   12.70 
  -9  -1   0  112.19    5.50 
  -9  -1   0  107.09   14.00 
   9  -1   0   91.89    6.00 
   9  -1   0   96.59    5.90 
  -9  -1   0  102.19   13.90 
   9   1   0   96.79    6.00 
   9   1   0   95.59    5.70 
  -9   1   0   98.99   13.00 
   9   1   0   87.79    6.10 
  -9   1   0   95.89    5.40 
  -9   1   0   90.89   11.80 
  11  -1   0   58.29    4.10 
  11  -1   0   55.69    4.20 
  11   1   0   59.39    4.20 
  11   1   0   60.09    3.90 
  13  -1   0   24.90    2.60 
 -13  -1   0   24.00    2.40 
 -13  -1   0   25.70    2.60 
  13   1   0   25.00    2.20 
  13   1   0   21.20    2.40 
 -13   1   0   22.60    2.90 
 -13   1   0   25.10    2.70 
  13   1   0   22.30    2.30 
  13   1   0   23.40    2.70 
 -15  -1   0   56.09    4.20 
  15  -1   0   55.09    4.20 
  15  -1   0   52.19    3.90 
 -15  -1   0   61.49    4.30 
  15  -1   0   48.50    3.80 
  15  -1   0   52.99    4.30 
 -15  -1   0   50.89    4.50 
  15   1   0   54.19    4.10 
 -15   1   0   53.49    4.10 
  15   1   0   52.49    4.40 
  15   1   0   51.09    3.90 
 -15   1   0   58.49    4.30 
 -15   1   0   50.59    4.20 
 -15   1   0   58.19    4.40 
 -15   1   0   52.69    4.60 
  15   1   0   56.39    4.30 
  17  -1   0   16.70    2.30 
 -17  -1   0   19.20    2.60 
 -17  -1   0   14.40    2.70 
  17  -1   0   14.50    2.60 
  17  -1   0   14.90    2.30 
  17  -1   0   13.80    2.10 
 -17  -1   0   14.70    2.20 
 -17   1   0   18.90    2.90 
 -17   1   0   20.90    2.80 
 -17   1   0   14.80    2.30 
  17   1   0   14.10    2.00 
  17   1   0   20.10    2.80 
 -17   1   0   20.50    2.90 
  17   1   0   13.60    2.30 
 -17   1   0   16.30    2.50 
  17   1   0   15.20    2.30 
 -17   1   0   17.60    2.50 
 -19  -1   0    2.60    1.60 
 -19  -1   0    4.10    2.10 
  19  -1   0    2.50    1.40 
 -19  -1   0    2.90    1.50 
  19  -1   0    1.30    1.90 
  19  -1   0    1.90    1.50 
  19  -1   0    3.10    1.50 
 -19   1   0    0.50    1.60 
 -19   1   0    2.90    1.50 
  19   1   0   -0.80    1.30 
 -19   1   0    3.40    1.60 
 -19   1   0    2.00    2.50 
  19   1   0    1.00    1.30 
  19   1   0    1.80    1.30 
  19   1   0    1.30    1.50 
 -21  -1   0    5.90    1.70 
 -21  -1   0    5.40    1.60 
 -21  -1   0    8.00    2.00 
  21  -1   0    9.50    2.70 
  21  -1   0    6.40    1.50 
  21  -1   0    6.80    1.80 
 -21  -1   0    7.00    1.60 
 -21   1   0    5.40    1.60 
  21   1   0   11.10    2.60 
  21   1   0    5.30    1.40 
 -21   1   0    6.50    1.80 
 -21   1   0    7.40    1.80 
  21   1   0    5.70    1.70 
 -21   1   0    8.90    2.00 
 -21   1   0    7.50    1.90 
 -23  -1   0    9.20    1.80 
 -23  -1   0   10.80    1.80 
 -23  -1   0    9.20    1.70 
 -23  -1   0    6.50    1.40 
  23  -1   0   13.80    2.00 
  23  -1   0    8.30    1.50 
  23  -1   0   10.50    1.60 
 -23  -1   0    7.50    1.40 
  23   1   0    9.30    1.60 
  23   1   0   12.60    1.60 
 -23   1   0    8.00    1.50 
 -23   1   0    8.20    1.70 
 -23   1   0   13.20    1.90 
 -23   1   0   12.10    1.70 
 -23   1   0   11.00    1.60 
  23   1   0    9.60    1.60 
  25  -1   0    1.50    0.70 
  25  -1   0    2.60    0.90 
 -25  -1   0    3.60    1.00 
 -25  -1   0    1.50    0.70 
 -25   1   0    1.40    0.60 
  25   1   0    2.40    0.80 
  25   1   0    1.40    0.60 
 -25   1   0   -0.30    0.60 
 -25   1   0    2.60    1.20 
   0  -2   0  177.58   10.30 
   0  -2   0  157.28    8.80 
   0  -2   0  170.78    8.90 
   0  -2   0  158.08    9.00 
   0  -2   0  156.78    8.80 
   0   2   0  165.68    9.10 
   0   2   0  156.98    8.80 
   0   2   0  180.08    8.90 
  -2  -2   0   69.39    4.00 
  -2  -2   0   79.19    4.10 
   2  -2   0   60.59    3.90 
  -2  -2   0   70.49    7.30 
  -2  -2   0   63.79    4.00 
  -2   2   0   78.69    4.80 
   2   2   0   70.59    4.00 
   2   2   0   71.69    7.20 
  -2   2   0   72.49    4.70 
   2   2   0   70.79    4.00 
  -4  -2   0  485.35   24.30 
   4  -2   0  431.76   24.00 
  -4  -2   0  468.75   30.80 
  -4  -2   0  431.86   24.20 
   4  -2   0  403.56   24.00 
   4   2   0  470.35   24.30 
  -4   2   0  444.06   24.10 
  -4   2   0  466.15   27.60 
   4   2   0  446.46   30.70 
  -4   2   0  472.25   27.50 
   4   2   0  438.46   24.20 
   6  -2   0   68.49    4.20 
  -6  -2   0   72.29    4.40 
  -6  -2   0   70.59   10.40 
   6  -2   0   76.19    4.30 
   6   2   0   71.49    4.50 
  -6   2   0   66.29    4.10 
   6   2   0   72.49    4.40 
  -6   2   0   76.69   10.40 
  -6   2   0   70.99    8.40 
  -8  -2   0  122.69   15.70 
  -8  -2   0  142.69   16.30 
  -8  -2   0  138.79    7.70 
  -8  -2   0  120.89    7.30 
   8  -2   0  126.19    7.60 
   8  -2   0  137.49    7.50 
  -8   2   0  118.99   13.50 
  -8   2   0  122.69    7.20 
   8   2   0  143.99    7.70 
   8   2   0  127.09    7.80 
  -8   2   0  132.09   13.80 
 -10  -2   0  183.78   21.30 
  10  -2   0  177.88    9.80 
  10  -2   0  157.28    9.90 
 -10   2   0  162.28   18.50 
 -12  -2   0   24.50    2.20 
 -12  -2   0   27.10    2.20 
  12  -2   0   25.70    2.10 
  12  -2   0   25.50    2.50 
 -12   2   0   25.10    2.70 
  12   2   0   26.60    2.30 
 -12   2   0   21.70    2.50 
  12   2   0   26.40    2.70 
  14  -2   0   49.20    4.90 
 -14  -2   0   60.89    5.80 
 -14  -2   0   59.39    4.70 
  14  -2   0   69.79    4.80 
  14  -2   0   60.39    4.20 
 -14   2   0   63.69    4.70 
 -14   2   0   62.99    4.50 
  14   2   0   72.19    4.50 
 -14   2   0   59.59    4.90 
 -14   2   0   62.39    4.50 
  14   2   0   66.29    4.30 
 -14   2   0   56.79    4.60 
 -14   2   0   62.09    4.70 
  14   2   0   62.89    4.70 
  14   2   0   69.09    4.90 
 -16  -2   0    5.30    1.90 
  16  -2   0    7.40    1.70 
  16  -2   0    5.10    2.20 
  16  -2   0    7.40    1.60 
 -16   2   0    7.70    2.10 
  16   2   0    7.40    1.50 
 -16   2   0    6.70    1.90 
  16   2   0    9.20    2.00 
  16   2   0   10.10    1.80 
 -16   2   0    7.60    1.90 
 -16   2   0   10.10    1.80 
 -16   2   0    7.50    1.80 
 -16   2   0    8.70    1.90 
  16   2   0    9.80    1.90 
  18  -2   0   15.40    2.50 
 -18  -2   0   14.80    2.30 
  18  -2   0   15.60    2.40 
 -18  -2   0   13.40    2.10 
  18  -2   0   15.80    2.10 
  18  -2   0   17.00    2.60 
  18   2   0   13.80    2.40 
 -18   2   0   15.90    2.40 
 -18   2   0   15.90    2.80 
 -18   2   0   16.10    2.60 
  18   2   0   14.50    2.10 
  18   2   0   15.20    2.50 
 -18   2   0   14.30    2.40 
  18   2   0   18.60    2.60 
 -18   2   0   16.20    2.50 
  20  -2   0   24.20    2.90 
 -20  -2   0   24.10    2.70 
  20  -2   0   26.40    2.80 
  20  -2   0   29.70    3.20 
 -20  -2   0   27.30    3.20 
 -20  -2   0   22.40    3.00 
 -20   2   0   21.00    3.10 
 -20   2   0   17.20    2.60 
  20   2   0   28.60    3.30 
 -20   2   0   23.30    3.10 
 -20   2   0   26.80    3.30 
 -20   2   0   22.90    3.00 
 -20   2   0   26.00    3.10 
  20   2   0   28.80    2.90 
  20   2   0   32.30    3.20 
 -22  -2   0    2.90    1.40 
  22  -2   0    1.40    1.20 
  22  -2   0    3.20    1.30 
 -22  -2   0    2.70    1.40 
 -22  -2   0    3.80    1.40 
  22  -2   0    3.80    2.00 
  22   2   0    3.10    1.20 
 -22   2   0    0.20    1.40 
  22   2   0    2.20    1.20 
 -22   2   0    3.20    1.60 
 -22   2   0    2.10    1.40 
 -22   2   0    1.30    1.40 
 -22   2   0    0.90    1.20 
  22   2   0    3.10    1.50 
 -22   2   0    3.20    1.80 
 -24  -2   0    7.70    1.50 
 -24  -2   0    6.30    1.20 
  24  -2   0    9.90    1.50 
 -24  -2   0    6.70    1.20 
  24  -2   0    8.30    1.30 
 -24  -2   0    8.20    1.50 
  24  -2   0    9.00    1.30 
 -24   2   0   10.90    1.50 
  24   2   0    6.90    1.20 
 -24   2   0    7.70    1.10 
  24   2   0    7.80    1.30 
 -24   2   0    6.30    1.20 
 -24   2   0    7.70    1.40 
  24   2   0   11.40    1.40 
 -24   2   0    9.80    1.60 
  -1  -3   0 1283.77   76.99 
   1  -3   0 1511.55   77.59 
  -1  -3   0 1563.94   80.89 
  -3  -3   0   92.79    9.90 
  -3  -3   0   86.59    5.20 
  -3  -3   0  100.79    5.30 
   3   3   0   84.39    9.60 
  -3   3   0   96.79    6.10 
  -3   3   0   93.29    6.00 
   3   3   0   92.99    5.30 
  -3   3   0   84.39    5.20 
   3   3   0   85.09    5.20 
   5  -3   0    4.10    0.70 
   5  -3   0    4.20    0.70 
  -5  -3   0    4.60    1.00 
   5  -3   0    4.80    0.50 
   5   3   0    4.10    0.90 
  -5   3   0    7.90    2.60 
   5   3   0    3.40    0.80 
  -5   3   0    4.50    0.80 
   7  -3   0    5.70    1.00 
   7  -3   0    4.60    0.70 
  -7  -3   0    0.30    3.10 
  -7  -3   0    8.20    4.50 
  -7  -3   0    4.00    0.90 
  -7   3   0    5.40    0.80 
   7   3   0    5.10    1.00 
  -7   3   0    2.80    2.90 
  -7   3   0    7.00    3.50 
  -9  -3   0   34.30    2.50 
  -9  -3   0   40.10    3.10 
  -9  -3   0   45.10   14.60 
   9  -3   0   34.10    2.80 
  -9  -3   0   32.30    2.50 
   9  -3   0   38.10    2.70 
  -9  -3   0   50.39   13.20 
  -9   3   0   32.80    2.30 
   9   3   0   37.40    2.90 
  -9   3   0   38.40    7.60 
   9   3   0   41.90    2.80 
 -11  -3   0  261.97   14.70 
  11  -3   0  264.87   14.80 
 -11  -3   0  276.27   14.70 
 -11  -3   0  289.47   28.70 
  11   3   0  252.77   15.00 
  11   3   0  250.17   14.70 
 -13  -3   0  231.18   12.70 
  13  -3   0  218.08   13.10 
 -13  -3   0  194.98   13.00 
  13  -3   0  241.78   12.70 
 -13  -3   0  233.38   12.70 
  13   3   0  228.28   12.80 
  13   3   0  189.98   13.10 
 -13   3   0  223.38   13.20 
  13   3   0  219.78   13.20 
 -13   3   0  215.68   13.50 
 -13   3   0  240.18   14.10 
 -13   3   0  250.87   12.90 
  15  -3   0   33.20    2.80 
  15  -3   0   33.00    3.00 
  15  -3   0   32.60    3.20 
  15  -3   0   33.10    3.20 
 -15  -3   0   37.90    3.20 
  15   3   0   34.40    3.00 
  15   3   0   41.20    3.40 
 -15   3   0   39.70    3.30 
  15   3   0   35.20    3.50 
 -15   3   0   28.50    3.00 
 -15   3   0   38.30    3.40 
 -15   3   0   37.50    3.50 
 -15   3   0   39.10    3.60 
  15   3   0   31.00    3.50 
 -15   3   0   34.20    3.70 
  15   3   0   36.50    3.30 
 -15   3   0   38.80    3.50 
 -17  -3   0    4.60    1.50 
  17  -3   0    4.00    1.30 
  17  -3   0    6.10    1.30 
  17  -3   0    6.70    1.50 
  17  -3   0    6.60    1.60 
 -17   3   0    9.00    2.10 
  17   3   0    4.50    1.60 
 -17   3   0    5.00    1.70 
 -17   3   0    6.30    2.20 
 -17   3   0    5.20    1.70 
  17   3   0    9.60    2.00 
  17   3   0    5.90    1.90 
 -17   3   0    7.70    1.90 
  17   3   0    7.50    1.80 
  17   3   0    6.90    1.60 
 -17   3   0    9.80    2.00 
 -19  -3   0    9.40    1.90 
  19  -3   0    7.00    1.80 
  19  -3   0    8.50    1.90 
  19  -3   0    4.80    1.90 
 -19   3   0    6.40    1.70 
 -19   3   0    4.60    3.20 
  19   3   0    5.90    2.00 
  19   3   0    9.30    1.90 
 -21  -3   0    2.80    1.40 
 -21  -3   0    2.50    1.50 
  21  -3   0    2.10    1.20 
  21  -3   0    2.10    1.20 
  21  -3   0    1.70    1.40 
 -21   3   0    2.20    1.30 
 -21   3   0    1.80    1.60 
  21   3   0    3.10    1.40 
 -21   3   0    0.00    1.30 
 -21   3   0   -0.20    1.30 
  21   3   0    1.90    1.50 
  21   3   0    2.30    1.10 
 -21   3   0    0.50    1.30 
  23  -3   0    2.80    1.20 
 -23  -3   0    0.90    1.30 
  23  -3   0    2.70    1.00 
 -23  -3   0    2.60    1.20 
 -23  -3   0    1.80    1.00 
  23  -3   0    1.70    1.00 
 -23   3   0    0.80    1.70 
 -23   3   0   -0.70    0.80 
 -23   3   0    0.80    1.20 
 -23   3   0    1.70    1.20 
 -23   3   0    2.30    1.20 
 -23   3   0    2.90    1.30 
  23   3   0    1.50    1.00 
  23   3   0    1.90    0.90 
  23   3   0    3.00    1.40 
  25  -3   0   -0.60    0.80 
 -25  -3   0    1.70    0.60 
  25  -3   0    0.80    0.60 
 -25  -3   0    1.50    0.70 
 -25   3   0    0.80    0.90 
 -25   3   0    0.80    0.60 
 -25   3   0    0.50    0.80 
  25   3   0    2.00    0.90 
   0  -4   0    0.50    0.30 
   0  -4   0    1.60    0.60 
   0  -4   0    1.20    0.30 
   0  -4   0   -0.60    1.30 
   0  -4   0    1.70    1.70 
   0   4   0    0.90    0.30 
   0   4   0    1.20    0.50 
   0   4   0    0.70    0.70 
  -2  -4   0  255.97   13.50 
  -2  -4   0  238.58   18.40 
   2  -4   0  255.47   13.40 
  -2  -4   0  240.48   13.40 
   2   4   0  249.88   13.50 
  -2   4   0  234.68   13.50 
   2   4   0  252.97   13.50 
   2   4   0  241.48   13.30 
   4  -4   0  148.89    8.00 
  -4  -4   0  166.18    8.40 
  -4  -4   0  146.29   14.40 
  -4  -4   0  154.18    8.50 
   4   4   0  151.78    8.30 
  -4   4   0  134.39    8.80 
  -4   4   0  138.59    9.00 
   4   4   0  148.99    8.50 
  -4   4   0  144.99    8.30 
   6  -4   0  362.76   20.00 
   6  -4   0  366.56   19.90 
  -6  -4   0  410.16   20.40 
  -6  -4   0  431.96   30.80 
   6  -4   0  324.67   19.70 
  -6   4   0  362.16   23.60 
   6   4   0  387.06   20.30 
  -6   4   0  354.66   23.10 
   6   4   0  359.86   20.40 
  -6   4   0  369.96   20.10 
  -8  -4   0   46.50   16.30 
  -8  -4   0   20.90    1.80 
  -8  -4   0   18.90    6.70 
   8  -4   0   19.20    1.80 
  -8  -4   0   22.00    2.30 
   8  -4   0   20.10    1.70 
   8   4   0   18.40    1.70 
   8   4   0   18.70    2.20 
  -8   4   0   30.20    6.70 
  -8   4   0   20.60    1.70 
   8   4   0   21.50    2.20 
 -10  -4   0    5.30    1.00 
 -10  -4   0    6.30    1.30 
 -10  -4   0    7.10    1.20 
 -10  -4   0    7.00    1.00 
 -10  -4   0    4.10    8.00 
  10  -4   0    4.90    1.10 
 -10  -4   0    6.80    1.20 
  10  -4   0    5.30    1.00 
  10   4   0    6.40    1.20 
 -10   4   0   11.70    5.10 
  10   4   0    5.40    1.30 
 -12  -4   0  134.19    7.60 
  12  -4   0  133.09    7.70 
 -12  -4   0  132.19    7.60 
  12  -4   0  118.89    7.30 
  12   4   0  120.69    8.30 
 -12   4   0  127.99    8.00 
 -12   4   0  128.29    7.80 
 -12   4   0  136.29    7.90 
 -12   4   0  117.19    7.90 
  12   4   0  118.89    7.90 
 -12   4   0  117.99    8.20 
 -12   4   0  114.69    8.60 
 -12   4   0  139.49    8.40 
  14  -4   0   32.20    2.60 
 -14  -4   0   24.20    2.80 
 -14  -4   0   33.70    3.40 
  14  -4   0   34.50    3.00 
 -14  -4   0   33.80    2.80 
  14  -4   0   23.20    2.90 
 -14   4   0   33.60    3.20 
 -14   4   0   30.10    2.90 
  14   4   0   32.80    3.40 
  14   4   0   32.60    2.80 
 -14   4   0   36.70    3.30 
 -14   4   0   28.20    3.40 
 -14   4   0   31.80    3.00 
  14   4   0   34.60    3.20 
  14   4   0   34.50    3.00 
 -14   4   0   34.20    3.20 
  16  -4   0   54.39    4.20 
  16  -4   0   57.39    4.40 
  16  -4   0   47.10    5.20 
 -16   4   0   56.49    4.50 
 -16   4   0   56.49    5.00 
 -16   4   0   55.39    4.70 
  16   4   0   54.19    4.60 
 -16   4   0   55.79    4.60 
  16   4   0   59.39    4.20 
 -16   4   0   56.99    4.70 
 -16   4   0   63.09    4.90 
  16   4   0   60.99    5.00 
 -16   4   0   59.29    4.70 
  16   4   0   59.09    4.40 
  18  -4   0    2.70    1.10 
  18  -4   0    3.50    1.20 
 -18  -4   0    4.50    1.40 
  18  -4   0    2.20    1.40 
  18  -4   0    3.30    1.30 
 -18   4   0    4.90    1.90 
 -18   4   0    2.90    1.50 
 -18   4   0    5.30    1.90 
 -18   4   0    5.10    2.10 
  18   4   0    3.20    1.30 
  18   4   0    5.50    1.90 
  18   4   0    3.20    1.60 
  18   4   0    4.20    1.60 
 -18   4   0    5.30    1.80 
 -18   4   0    3.40    1.60 
 -18   4   0    3.70    1.90 
 -18   4   0    1.30    0.80 
  18   4   0    2.90    1.60 
  20  -4   0   35.10    3.10 
 -20  -4   0   28.10    2.70 
 -20  -4   0   30.10    3.20 
  20  -4   0   33.10    3.30 
  20  -4   0   25.40    3.00 
 -20   4   0   28.70    3.40 
 -20   4   0   28.40    3.10 
  20   4   0   29.80    3.40 
 -20   4   0   34.60    3.70 
 -20   4   0   29.60    3.10 
  20   4   0   36.40    3.10 
 -20   4   0   33.40    3.60 
 -20   4   0   30.90    3.50 
 -20   4   0   28.40    3.30 
 -20   4   0   27.30    3.30 
 -22  -4   0   11.60    2.00 
  22  -4   0   11.30    1.70 
  22  -4   0   10.50    1.80 
  22  -4   0   10.90    1.80 
 -22  -4   0    8.50    1.60 
 -22  -4   0   10.00    1.80 
 -22   4   0   13.50    2.10 
 -22   4   0    8.90    1.60 
 -22   4   0   12.00    2.00 
 -22   4   0   13.30    2.30 
  22   4   0   13.70    1.90 
  22   4   0   14.60    2.00 
 -22   4   0    9.30    1.70 
 -22   4   0   15.00    2.40 
  22   4   0   12.50    2.00 
  24  -4   0   10.30    1.40 
 -24  -4   0   10.30    1.50 
  24  -4   0   11.30    1.60 
 -24  -4   0    8.10    1.40 
 -24  -4   0   10.70    1.40 
  24   4   0   10.50    1.30 
 -24   4   0   13.40    1.90 
 -24   4   0   12.70    1.70 
  24   4   0    9.40    1.40 
 -24   4   0    7.00    1.30 
   1  -5   0  593.94   34.90 
  -1  -5   0  684.63   33.30 
  -1  -5   0  636.14   38.30 
   1  -5   0  628.64   33.20 
  -1  -5   0  597.94   33.10 
   1  -5   0  579.24   32.90 
  -1  -5   0  659.43   38.20 
   1  -5   0  639.34   34.80 
   1  -5   0  604.74   32.90 
   1   5   0  613.54   33.00 
   1   5   0  606.94   33.30 
   1   5   0  617.64   33.30 
  -1   5   0  602.64   33.30 
  -3  -5   0  125.39    7.40 
  -3  -5   0  136.29   13.30 
  -3  -5   0  131.79    7.60 
  -3  -5   0  133.09   13.00 
   3   5   0  134.39    7.60 
   3   5   0  127.89    7.30 
  -3   5   0  123.39    7.50 
   3   5   0  141.39    7.60 
  -5  -5   0   17.20    1.80 
   5  -5   0   16.20    1.10 
  -5  -5   0   19.90    6.40 
   5  -5   0   15.60    1.10 
  -5  -5   0   27.00    6.00 
   5   5   0   14.60    1.80 
  -5   5   0   16.80    1.60 
   5   5   0   15.30    1.50 
   7  -5   0    8.90    0.70 
   7  -5   0   11.30    1.10 
  -7  -5   0    9.20    5.50 
  -7  -5   0   10.00    5.00 
  -7  -5   0   12.30    1.80 
   7  -5   0    7.90    1.00 
  -7   5   0   15.30    3.50 
   7   5   0   11.50    1.50 
   7   5   0   11.30    1.70 
  -7   5   0   10.80    1.30 
  -7   5   0   11.20    2.90 
  -9  -5   0  259.47   13.20 
  -9  -5   0  248.38   26.00 
   9  -5   0  221.38   13.20 
  -9  -5   0  204.38   25.00 
   9  -5   0  230.28   12.90 
  -9  -5   0  248.88   13.60 
   9   5   0  229.18   13.40 
  -9   5   0  212.78   13.00 
  -9   5   0  241.58   17.70 
   9   5   0  237.78   13.10 
  -9   5   0  244.08   18.70 
  11  -5   0    0.40    0.60 
 -11  -5   0    1.20    1.10 
 -11  -5   0    2.00    0.80 
 -11  -5   0    0.60    0.30 
 -11  -5   0   27.90   18.70 
  11  -5   0    0.80    0.70 
 -11  -5   0    2.60    0.90 
 -11  -5   0    2.80    1.00 
 -11   5   0    1.00    0.30 
  11   5   0    0.20    0.90 
 -11   5   0    1.80    1.00 
  11   5   0    1.80    0.70 
  11   5   0    0.90    0.90 
 -11   5   0    0.20    1.10 
 -11   5   0    5.60    6.60 
 -11   5   0    1.10    1.10 
  11   5   0    1.20    1.10 
 -11   5   0    1.60    1.00 
 -11   5   0    2.00    1.10 
 -13  -5   0  244.88   13.40 
  13  -5   0  247.08   13.50 
  13  -5   0  203.38   13.10 
 -13  -5   0  246.18   13.40 
  13   5   0  232.58   13.80 
 -13   5   0  226.98   13.60 
 -13   5   0  228.18   14.20 
 -13   5   0  236.78   13.50 
 -13   5   0  240.88   13.80 
  13   5   0  236.68   13.90 
  13   5   0  227.98   13.70 
  13   5   0  245.98   13.40 
 -13   5   0  248.38   13.70 
  13   5   0  229.28   13.30 
 -13   5   0  225.18   14.10 
 -13   5   0  243.18   13.80 
  15  -5   0    1.90    1.20 
  15  -5   0    0.90    0.80 
 -15  -5   0    1.60    1.10 
 -15  -5   0    2.10    1.20 
  15  -5   0    0.70    1.00 
 -15  -5   0   -1.50    1.10 
  15  -5   0    3.40    1.00 
  15   5   0   -0.10    1.20 
 -15   5   0    1.10    1.40 
  15   5   0    1.70    1.20 
 -15   5   0    1.60    1.50 
 -15   5   0    2.60    1.50 
 -15   5   0    1.40    1.40 
  15   5   0    1.50    1.40 
 -15   5   0    1.50    1.60 
 -15   5   0    2.80    1.40 
  15   5   0    0.70    1.00 
 -15   5   0    0.70    1.20 
  15   5   0    1.40    1.30 
 -15   5   0    0.40    1.50 
 -15   5   0    1.00    1.20 
  17  -5   0  130.49    8.40 
 -17  -5   0  130.69    8.40 
  17  -5   0  132.79    8.50 
  17  -5   0  114.09    8.40 
  17  -5   0  123.29    8.30 
 -17   5   0  147.19    9.00 
 -17   5   0  134.49    8.50 
 -17   5   0  144.49    9.00 
  17   5   0  149.39    8.60 
  17   5   0  135.79    9.20 
  17   5   0  141.99    9.00 
 -17   5   0  144.39    9.00 
 -17   5   0  145.99    9.60 
 -17   5   0  144.39    8.90 
  17   5   0  136.89    8.40 
 -17   5   0  140.09    8.80 
 -17   5   0  139.19    8.80 
  17   5   0  144.69    9.00 
 -17   5   0  150.68    9.10 
  19  -5   0    5.50    2.00 
  19  -5   0    6.80    1.50 
 -19  -5   0    7.50    1.80 
  19  -5   0    7.00    1.30 
 -19  -5   0   10.10    2.20 
  19  -5   0    8.10    1.80 
 -19   5   0    5.90    1.90 
 -19   5   0    6.20    1.80 
 -19   5   0    6.90    2.00 
  19   5   0    9.10    1.90 
  19   5   0    7.60    1.70 
 -19   5   0    6.40    1.90 
  19   5   0    5.20    1.90 
 -19   5   0    4.80    1.70 
 -19   5   0    4.00    1.60 
 -19   5   0    7.50    2.20 
  19   5   0    8.50    1.60 
  19   5   0    6.80    1.80 
 -19   5   0    6.40    1.90 
 -21  -5   0   10.50    1.80 
  21  -5   0   14.30    2.10 
  21  -5   0   15.40    2.30 
  21  -5   0   17.60    2.60 
 -21   5   0   15.20    2.30 
 -21   5   0   11.50    1.90 
  21   5   0   15.70    2.00 
 -21   5   0   10.80    1.90 
 -21   5   0   12.30    2.10 
 -21   5   0   13.10    2.30 
  21   5   0   20.70    3.10 
 -21   5   0   18.70    2.60 
  21   5   0   13.60    2.10 
 -23  -5   0    8.70    1.40 
  23  -5   0    9.20    1.80 
 -23  -5   0   14.50    2.00 
 -23  -5   0    8.60    1.60 
  23  -5   0   13.80    1.90 
  23  -5   0    9.70    1.50 
 -23   5   0    6.80    1.40 
 -23   5   0   14.70    1.90 
  23   5   0   11.60    1.40 
 -23   5   0    9.90    1.70 
 -23   5   0   14.30    2.00 
 -23   5   0    8.50    1.60 
   0  -6   0  364.86   19.80 
   0  -6   0  356.06   23.40 
   0  -6   0  342.37   19.50 
   0  -6   0  385.36   19.50 
   0  -6   0  365.36   23.40 
   0   6   0  368.06   19.90 
   0   6   0  360.36   19.70 
  -2  -6   0  136.59    7.50 
  -2  -6   0  135.79   13.10 
   2  -6   0  130.19    7.10 
  -2  -6   0  141.49    7.70 
   2  -6   0  123.99    7.10 
  -2  -6   0  136.59   14.40 
   2  -6   0  136.19    7.50 
   2   6   0  127.89    7.70 
   2   6   0  128.69    7.70 
  -2   6   0  129.89    7.70 
   2   6   0  131.99    7.30 
  -4  -6   0   22.90    7.00 
   4  -6   0   16.70    1.50 
  -4  -6   0   12.90    1.70 
   4  -6   0   15.20    0.90 
  -4  -6   0   15.40    1.80 
  -4  -6   0    9.70    4.40 
   4   6   0   16.10    1.80 
  -4   6   0   14.40    1.70 
   4   6   0   13.80    1.40 
  -6  -6   0  728.03   53.19 
   6  -6   0  788.32   41.00 
  -6  -6   0  777.82   54.09 
  -6  -6   0  842.32   41.80 
   6  -6   0  735.73   41.10 
   6   6   0  778.02   41.50 
  -6   6   0  786.62   41.60 
   6   6   0  730.33   41.90 
   8  -6   0   12.00    1.20 
  -8  -6   0   16.00    8.70 
  -8  -6   0   11.50    1.50 
  -8  -6   0   12.50    2.00 
   8  -6   0    9.60    1.20 
  -8  -6   0   10.00    1.40 
   8  -6   0   13.40    1.50 
   8   6   0   12.30    1.40 
  -8   6   0    9.60    1.40 
   8   6   0   13.90    1.90 
 -10  -6   0  363.86   19.80 
  10  -6   0  304.57   20.10 
 -10  -6   0  384.96   20.60 
 -10  -6   0  383.06   20.00 
  10  -6   0  377.16   19.80 
 -10  -6   0  348.27   37.50 
 -10  -6   0  381.96   20.00 
  10   6   0  362.96   20.30 
  10   6   0  354.66   19.90 
 -12  -6   0    0.70    0.40 
 -12  -6   0    0.40    1.00 
 -12  -6   0    1.20    0.60 
 -12  -6   0   -0.20    0.70 
  12  -6   0    1.60    0.80 
 -12  -6   0    0.50    0.90 
  12  -6   0    0.30    0.70 
  12   6   0    0.50    1.10 
 -12   6   0    0.20    1.00 
 -12   6   0    2.40    1.50 
 -12   6   0    0.10    1.00 
 -12   6   0    1.60    1.10 
  12   6   0   -0.10    1.40 
  12   6   0    0.40    0.90 
 -12   6   0    1.10    1.30 
 -12   6   0   -0.20    1.10 
 -12   6   0    0.00    1.20 
  12   6   0    0.40    1.10 
 -12   6   0    0.60    1.50 
 -14  -6   0   39.60    2.70 
 -14  -6   0   39.10    3.20 
  14  -6   0   35.50    2.90 
  14  -6   0   38.60    3.20 
 -14  -6   0   42.00    3.30 
 -14   6   0   40.50    4.10 
 -14   6   0   41.40    3.70 
 -14   6   0   43.90    3.90 
 -14   6   0   39.50    3.70 
 -14   6   0   37.70    3.80 
  14   6   0   38.90    3.80 
  14   6   0   40.30    3.30 
 -14   6   0   39.10    3.40 
 -14   6   0   42.60    3.40 
 -14   6   0   42.40    3.60 
 -14   6   0   43.60    3.70 
 -14   6   0   38.90    3.60 
  14   6   0   39.40    3.90 
  14   6   0   43.50    3.80 
 -14   6   0   42.00    3.60 
  14   6   0   37.20    3.20 
  16  -6   0   26.40    2.50 
  16  -6   0   24.20    3.40 
 -16  -6   0   30.30    3.00 
 -16  -6   0   25.30    2.80 
 -16   6   0   28.80    3.20 
  16   6   0   28.90    3.60 
  16   6   0   32.90    3.50 
  16   6   0   37.90    3.90 
 -16   6   0   27.20    3.10 
  16   6   0   30.70    2.90 
 -16   6   0   30.90    3.40 
 -16   6   0   30.90    3.40 
 -16   6   0   28.00    2.90 
 -16   6   0   28.20    3.20 
 -16   6   0   27.80    3.20 
 -16   6   0   30.50    3.90 
 -16   6   0   33.10    3.50 
  18  -6   0   17.00    2.40 
  18  -6   0   13.90    2.80 
  18  -6   0   16.40    2.50 
  18  -6   0   17.20    2.80 
  18   6   0   18.50    3.00 
  18   6   0   13.20    2.40 
  18   6   0   18.10    2.50 
 -18   6   0   16.50    2.60 
 -18   6   0   21.80    3.00 
 -18   6   0   22.10    3.50 
 -18   6   0   14.40    2.50 
  18   6   0   10.30    2.40 
 -18   6   0   15.20    2.60 
 -18   6   0   13.40    2.30 
 -18   6   0   13.30    2.30 
  18   6   0   12.20    1.80 
 -18   6   0   21.70    3.50 
 -18   6   0   15.80    2.60 
  20  -6   0   23.70    3.60 
  20  -6   0   25.40    3.00 
 -20  -6   0   23.60    2.80 
  20  -6   0   22.40    2.60 
 -20   6   0   29.40    3.30 
 -20   6   0   20.80    3.00 
 -20   6   0   23.20    3.10 
  20   6   0   26.30    3.20 
 -20   6   0   30.10    3.70 
  20   6   0   26.60    2.50 
 -20   6   0   24.10    3.00 
 -20   6   0   25.00    3.10 
  20   6   0   27.40    3.40 
 -20   6   0   23.80    3.10 
 -22  -6   0    7.70    2.10 
  22  -6   0    5.00    1.40 
 -22  -6   0    6.20    1.30 
 -22  -6   0    3.70    1.30 
  22  -6   0    7.40    1.30 
 -22   6   0    8.90    2.20 
 -22   6   0    7.90    1.90 
 -22   6   0    2.50    1.50 
  22   6   0    4.40    2.00 
 -22   6   0    9.80    2.10 
  22   6   0    7.40    1.00 
 -22   6   0    5.20    2.40 
  22   6   0   10.60    2.70 
 -22   6   0    4.60    1.50 
  24  -6   0    6.40    1.10 
  24  -6   0    4.20    0.80 
 -24  -6   0    4.60    0.90 
 -24  -6   0    1.60    0.90 
 -24   6   0    7.40    1.20 
 -24   6   0    3.10    1.10 
  24   6   0    2.90    1.00 
 -24   6   0    2.10    0.80 
 -24   6   0    4.90    1.10 
   1  -7   0  170.08    9.30 
  -1  -7   0  167.58   14.50 
   1  -7   0  168.68   11.50 
  -1  -7   0  154.58    9.00 
   1  -7   0  150.98    8.90 
   1  -7   0  180.08   11.50 
   1  -7   0  144.69    8.80 
  -1  -7   0  170.48   10.30 
  -1  -7   0  181.98   14.50 
   1   7   0  157.98    9.30 
   1   7   0  155.68    8.80 
  -1   7   0  166.98   10.40 
  -3  -7   0  217.88   11.40 
  -3  -7   0  192.58   18.60 
   3  -7   0  196.18   11.40 
  -3  -7   0  213.78   11.60 
  -3  -7   0  199.38   18.60 
   3  -7   0  201.38   10.90 
   3   7   0  198.88   11.70 
   3   7   0  200.18   11.20 
   3   7   0  205.48   11.60 
   5  -7   0  174.88    9.50 
   5  -7   0  190.28   10.10 
  -5  -7   0  174.98   18.80 
   5  -7   0  172.38    9.50 
  -5  -7   0  181.38   10.40 
  -5  -7   0  190.08   19.60 
   5   7   0  185.98   10.10 
   5   7   0  162.18   10.40 
  -5   7   0  173.48   10.20 
   7  -7   0   21.80    1.30 
  -7  -7   0   17.20    2.30 
  -7  -7   0   18.50    8.60 
   7  -7   0   18.40    1.30 
  -7  -7   0   20.50    8.30 
  -7  -7   0   16.10    1.80 
  -7   7   0   14.20    1.90 
   7   7   0   18.30    2.00 
  -9  -7   0   68.69    4.50 
  -9  -7   0   71.99    4.40 
   9  -7   0   65.89    4.10 
  -9  -7   0   81.39   18.10 
  -9  -7   0   68.89    5.00 
  -9  -7   0  108.99   22.00 
   9  -7   0   69.19    4.60 
   9   7   0   69.19    4.80 
   9   7   0   71.89    4.40 
  -9   7   0   63.49    4.50 
 -11  -7   0   12.30    1.60 
 -11  -7   0   13.80    1.70 
  11  -7   0   12.80    1.40 
 -11  -7   0   11.40    1.70 
 -11  -7   0    9.00    1.70 
 -11  -7   0   13.10    1.80 
  11   7   0   12.20    1.90 
 -11   7   0   12.20    1.60 
 -11   7   0   12.00    1.90 
 -11   7   0   15.40    2.90 
  11   7   0   12.40    1.70 
 -11   7   0   11.30    1.70 
 -11   7   0   10.90    2.00 
 -11   7   0   13.30    2.00 
 -11   7   0    9.70    1.60 
 -11   7   0   12.00    1.90 
 -11   7   0   10.60    2.00 
 -11   7   0   13.00    2.30 
  11   7   0   11.50    1.90 
 -11   7   0   13.60    2.10 
 -13  -7   0  133.69    8.00 
 -13  -7   0  140.69    8.00 
  13  -7   0  113.19    8.40 
 -13  -7   0  149.49    8.50 
 -13  -7   0  144.09    8.40 
  13  -7   0  129.99    8.10 
  13   7   0  141.79    8.20 
 -13   7   0  142.49    8.60 
 -13   7   0  145.39    8.80 
  13   7   0  145.49    8.80 
 -13   7   0  124.99    8.30 
 -13   7   0  131.39    9.20 
 -13   7   0  145.69    8.60 
 -13   7   0  141.59    8.80 
 -13   7   0  138.79    8.70 
  13   7   0  130.29    8.80 
 -13   7   0  141.69    8.70 
  13   7   0  145.19    8.30 
 -13   7   0  133.29    8.60 
 -13   7   0  143.19    9.00 
 -13   7   0  147.39    8.60 
 -13   7   0  146.59    8.80 
  13   7   0  137.09    8.60 
 -15  -7   0   25.70    2.70 
  15  -7   0   18.30    2.20 
  15  -7   0   18.30    2.20 
 -15  -7   0   27.30    2.90 
  15   7   0   25.40    2.70 
 -15   7   0   26.40    3.00 
 -15   7   0   28.30    3.20 
 -15   7   0   26.40    3.00 
  15   7   0   24.50    2.50 
  15   7   0   22.60    3.30 
 -15   7   0   24.20    2.90 
 -15   7   0   25.60    3.10 
 -15   7   0   27.90    2.70 
  15   7   0   29.10    3.20 
  15   7   0   21.00    3.10 
 -15   7   0   20.30    2.90 
 -15   7   0   29.00    3.10 
 -15   7   0   30.60    3.50 
 -15   7   0   31.70    3.30 
 -15   7   0   24.80    3.60 
 -17  -7   0   12.50    2.00 
  17  -7   0    9.10    1.60 
 -17  -7   0   10.50    1.90 
  17  -7   0   12.60    1.80 
  17  -7   0   10.40    1.60 
 -17   7   0   10.00    2.30 
 -17   7   0   13.30    2.80 
 -17   7   0    9.80    2.30 
 -17   7   0   13.20    2.40 
  17   7   0   12.80    1.80 
 -17   7   0   15.00    2.20 
  17   7   0   10.90    2.20 
  17   7   0    8.80    2.00 
  17   7   0   13.00    2.40 
 -17   7   0   10.70    2.30 
 -17   7   0   11.40    2.10 
 -17   7   0   13.10    2.40 
 -17   7   0   11.90    2.20 
  19  -7   0   15.70    2.20 
  19  -7   0   14.80    1.90 
 -19   7   0   15.50    2.60 
  19   7   0   15.60    2.50 
 -19   7   0   16.10    2.60 
 -19   7   0   12.80    2.40 
 -19   7   0   10.80    2.10 
  19   7   0   14.20    2.60 
 -19   7   0   16.20    2.60 
  19   7   0   13.30    1.90 
 -19   7   0   14.80    2.60 
 -19   7   0   19.50    3.30 
 -19   7   0   12.70    2.30 
  21  -7   0    5.50    1.20 
  21  -7   0    6.30    1.50 
 -21  -7   0    3.20    1.20 
 -21   7   0    4.40    1.60 
  21   7   0    5.20    1.60 
 -21   7   0    6.60    1.80 
  21   7   0    7.20    1.70 
 -21   7   0    5.50    1.70 
  21   7   0    5.50    1.10 
 -21   7   0    5.50    1.40 
 -21   7   0    5.70    1.50 
 -23  -7   0    2.40    0.90 
  23  -7   0    5.60    1.10 
  23  -7   0    4.80    0.90 
 -23  -7   0    3.80    1.00 
 -23   7   0    3.20    1.00 
 -23   7   0    7.80    1.60 
 -23   7   0    4.30    1.40 
 -23   7   0    1.70    1.00 
  23   7   0    4.40    1.30 
 -23   7   0    7.10    1.50 
   0  -8   0  104.29    6.10 
   0  -8   0   93.89    5.60 
   0  -8   0  100.39    9.40 
   0  -8   0   96.09    9.70 
   0   8   0   99.59    6.20 
   2  -8   0    0.80    0.70 
  -2  -8   0    6.30    3.70 
  -2  -8   0    1.40    0.80 
   2  -8   0    0.60    0.30 
  -2  -8   0    0.50    0.60 
  -2   8   0    0.00    0.90 
   2   8   0    0.10    0.30 
   2   8   0    0.50    0.70 
   2   8   0    0.60    1.00 
  -4  -8   0  117.79   14.70 
  -4  -8   0  115.79    7.10 
  -4  -8   0  115.29   16.10 
   4  -8   0  124.29    6.80 
  -4   8   0  113.59    7.00 
   4   8   0  108.39    6.60 
   4   8   0  104.59    7.10 
  -6  -8   0   21.50    2.00 
  -6  -8   0   37.30   15.80 
  -6  -8   0   23.70    2.60 
   6  -8   0   24.90    2.20 
  -6  -8   0   37.50    9.80 
   6   8   0   21.80    2.10 
  -6   8   0   22.80    2.40 
   8  -8   0  209.48   11.70 
  -8  -8   0  233.98   13.00 
   8  -8   0  207.28   11.80 
  -8  -8   0  200.78   27.60 
  -8  -8   0  218.78   12.30 
  -8  -8   0  219.98   12.20 
  -8  -8   0  237.08   27.60 
   8   8   0  226.48   12.50 
  -8   8   0  206.88   12.50 
 -10  -8   0    5.70    1.50 
 -10  -8   0    6.10    1.90 
 -10  -8   0    6.70    1.40 
  10  -8   0    5.80    0.90 
 -10   8   0    9.70    1.50 
 -10   8   0    6.60    1.40 
 -10   8   0    6.30    1.50 
  10   8   0    5.20    1.40 
  10   8   0    8.10    1.70 
  10   8   0    6.80    1.10 
 -10   8   0    4.60    2.10 
  10   8   0    5.20    1.00 
 -10   8   0    9.10    2.20 
 -12  -8   0   10.90    1.70 
 -12  -8   0    6.70    1.60 
 -12  -8   0    9.70    1.40 
 -12  -8   0   11.30    1.60 
  12  -8   0   10.70    1.30 
 -12  -8   0    8.80    1.70 
 -12   8   0    9.80    1.60 
  12   8   0    9.50    1.80 
 -12   8   0    9.80    2.10 
 -12   8   0    9.10    1.60 
 -12   8   0   14.30    2.10 
 -12   8   0   10.90    2.00 
 -12   8   0   11.30    2.10 
  12   8   0    9.00    1.40 
  12   8   0    9.80    1.80 
  12   8   0   11.40    1.50 
 -12   8   0    8.80    1.90 
 -12   8   0   12.30    2.10 
  12   8   0    8.90    1.90 
 -12   8   0    9.70    2.30 
 -12   8   0   10.80    1.80 
 -12   8   0   10.30    1.90 
 -12   8   0   11.90    2.00 
 -12   8   0    8.00    1.70 
 -14  -8   0    8.70    1.80 
  14  -8   0    9.60    1.40 
 -14  -8   0    7.60    1.20 
 -14  -8   0    8.00    1.60 
  14  -8   0    7.70    1.20 
 -14   8   0    8.50    2.30 
 -14   8   0    9.90    2.10 
  14   8   0    8.30    1.90 
 -14   8   0    9.40    2.10 
  14   8   0    9.00    1.40 
 -14   8   0   12.60    2.20 
 -14   8   0    9.50    2.00 
 -14   8   0    9.50    1.80 
 -14   8   0   10.80    2.30 
 -14   8   0    9.50    2.10 
  14   8   0    7.30    1.80 
  14   8   0    8.80    2.00 
 -14   8   0    7.70    1.90 
  16  -8   0   56.59    4.10 
 -16  -8   0   57.39    4.80 
 -16  -8   0   61.49    4.60 
  16  -8   0   48.30    4.10 
  16   8   0   62.99    5.10 
 -16   8   0   61.49    5.00 
 -16   8   0   55.49    4.80 
 -16   8   0   64.99    4.80 
  16   8   0   63.69    5.00 
 -16   8   0   69.49    5.80 
 -16   8   0   61.99    5.00 
  16   8   0   52.59    5.00 
 -16   8   0   59.69    4.90 
 -16   8   0   58.69    5.20 
 -16   8   0   65.09    5.10 
 -16   8   0   62.79    5.00 
  16   8   0   62.79    4.20 
  18  -8   0   45.60    3.50 
  18  -8   0   38.90    3.50 
 -18   8   0   43.30    4.00 
 -18   8   0   41.10    4.30 
 -18   8   0   43.60    4.10 
  18   8   0   43.80    3.20 
 -18   8   0   50.79    4.90 
 -18   8   0   41.50    3.70 
 -18   8   0   42.10    4.10 
 -18   8   0   45.60    4.30 
  18   8   0   45.40    4.30 
  18   8   0   45.60    4.30 
 -18   8   0   43.00    4.10 
  20  -8   0    4.80    1.30 
  20  -8   0    4.90    1.60 
 -20  -8   0    5.00    1.40 
 -20   8   0    4.50    1.70 
 -20   8   0    5.40    1.70 
  20   8   0   10.30    2.00 
 -20   8   0    3.60    1.50 
 -20   8   0    8.00    2.00 
 -20   8   0    5.70    1.70 
 -20   8   0    5.10    1.80 
 -22  -8   0    1.60    1.10 
 -22  -8   0    1.60    1.00 
  22  -8   0    1.50    1.10 
  22  -8   0    1.90    0.80 
 -22   8   0    1.70    1.20 
  22   8   0   -1.40    1.10 
 -22   8   0    4.00    1.60 
 -22   8   0    2.40    1.20 
 -22   8   0    1.10    1.20 
 -22   8   0    0.60    1.20 
 -22   8   0    1.00    1.20 
  22   8   0    3.10    1.30 
 -24  -8   0    1.30    0.60 
  24  -8   0    1.70    0.60 
  24   8   0    1.00    0.70 
 -24   8   0    2.20    0.80 
 -24   8   0    1.40    0.70 
 -24   8   0    2.10    0.80 
 -24   8   0    2.30    0.80 
   1  -9   0  121.39   10.80 
   1  -9   0  126.79    7.40 
  -1  -9   0  118.79   12.40 
  -1  -9   0  128.49    7.50 
  -1  -9   0  120.99   12.60 
   1  -9   0  110.89    6.90 
   1  -9   0  122.59    9.30 
   1   9   0  121.39    7.60 
  -1   9   0  125.69    7.60 
  -3  -9   0  115.09   14.10 
  -3  -9   0  134.29   14.80 
   3  -9   0  116.69    6.80 
  -3  -9   0  114.39    7.10 
   3   9   0  110.69    7.10 
  -3   9   0  109.89    7.10 
   3   9   0  104.89    6.40 
   3   9   0  102.69    7.20 
  -5  -9   0   39.40    3.40 
  -5  -9   0   44.20    3.20 
   5  -9   0   37.70    3.00 
   5   9   0   32.80    2.70 
  -5   9   0   39.90    3.40 
   7  -9   0  170.48   10.40 
  -7  -9   0  170.68   10.20 
  -7  -9   0  220.08   25.50 
  -7  -9   0  178.48   10.90 
   7   9   0  187.98   10.50 
  -7   9   0  174.38   10.60 
  -9  -9   0    5.10    1.50 
  -9  -9   0    5.50    1.30 
   9  -9   0    6.40    1.20 
  -9  -9   0    5.10    2.20 
  -9  -9   0    5.50    1.50 
   9  -9   0    5.60    0.80 
  -9  -9   0    5.60    1.50 
  -9   9   0    5.00    1.30 
  -9   9   0    4.90    1.50 
  -9   9   0    3.30    1.30 
  -9   9   0    6.80    1.40 
  -9   9   0    5.00    1.50 
  -9   9   0    5.20    1.20 
   9   9   0    5.30    1.20 
   9   9   0    5.80    1.30 
  -9   9   0    5.50    1.30 
  -9   9   0    5.80    1.60 
 -11  -9   0   77.79    5.00 
 -11  -9   0   69.49    4.90 
 -11  -9   0   70.09    5.60 
 -11  -9   0   70.49    4.70 
 -11  -9   0   76.79    4.80 
  11  -9   0   67.79    4.20 
  11  -9   0   66.39    5.10 
 -11   9   0   71.49    4.80 
 -11   9   0   73.59    5.30 
 -11   9   0   82.69    5.20 
 -11   9   0   71.09    5.30 
  11   9   0   64.79    4.40 
 -11   9   0   70.79    5.10 
 -11   9   0   79.59    5.10 
 -11   9   0   70.29    5.60 
 -11   9   0   75.19    5.10 
 -11   9   0   76.69    5.50 
 -11   9   0   80.69    5.20 
 -11   9   0   76.39    5.40 
  11   9   0   73.89    5.20 
  11   9   0   70.79    5.30 
 -11   9   0   70.49    5.20 
  11   9   0   71.09    5.00 
 -13  -9   0   56.59    4.20 
 -13  -9   0   57.49    3.80 
 -13  -9   0   54.79    4.20 
 -13  -9   0   55.29    3.90 
  13  -9   0   50.99    3.40 
 -13   9   0   62.39    4.50 
 -13   9   0   51.49    4.40 
 -13   9   0   59.49    5.00 
 -13   9   0   55.59    5.00 
  13   9   0   45.30    4.40 
 -13   9   0   51.39    4.40 
 -13   9   0   52.49    4.40 
 -13   9   0   53.49    4.80 
 -13   9   0   58.99    4.90 
 -13   9   0   50.49    4.00 
 -13   9   0   56.09    4.30 
  13   9   0   51.29    3.60 
 -13   9   0   57.09    4.60 
  13   9   0   47.50    4.30 
  13   9   0   49.00    5.80 
 -15  -9   0   51.69    4.20 
 -15  -9   0   54.49    4.40 
 -15   9   0   61.19    5.50 
 -15   9   0   51.89    4.50 
 -15   9   0   57.09    4.60 
 -15   9   0   59.19    4.80 
  15   9   0   54.19    3.70 
 -15   9   0   57.79    4.80 
 -15   9   0   51.19    4.40 
  15   9   0   58.79    4.90 
 -15   9   0   56.59    4.70 
 -15   9   0   54.19    4.80 
 -15   9   0   52.09    4.50 
  15   9   0   57.49    4.80 
 -15   9   0   59.79    5.00 
 -15   9   0   50.69    4.50 
  17  -9   0    5.10    1.30 
 -17  -9   0    7.60    1.80 
 -17  -9   0    5.70    1.60 
 -17   9   0    6.00    2.70 
  17   9   0    8.60    3.30 
  17   9   0    6.20    3.50 
 -17   9   0   10.90    4.60 
 -17   9   0    7.40    3.50 
  19  -9   0   33.40    3.00 
  19  -9   0   31.10    2.80 
 -19   9   0   35.20    3.60 
  19   9   0   35.70    3.50 
 -19   9   0   37.80    3.60 
 -19   9   0   26.90    3.40 
 -19   9   0   33.30    3.60 
 -19   9   0   35.00    3.60 
 -19   9   0   28.20    3.40 
  21  -9   0    4.10    1.00 
 -21  -9   0    4.40    1.10 
  21  -9   0    6.50    1.20 
  21   9   0    3.30    1.30 
 -21   9   0    3.30    0.90 
 -21   9   0    1.30    1.40 
 -21   9   0    4.90    2.10 
 -21   9   0    8.30    2.70 
 -21   9   0    1.70    1.30 
 -21   9   0    3.60    1.40 
 -21   9   0    3.10    1.30 
  21   9   0    5.70    2.00 
  23  -9   0    1.00    0.70 
 -23  -9   0    0.00    0.80 
  23  -9   0   -0.70    0.50 
 -23   9   0   -0.50    0.60 
 -23   9   0    0.40    0.80 
 -23   9   0    0.50    0.90 
 -23   9   0    1.40    1.30 
 -23   9   0    0.20    0.90 
  23   9   0    1.20    1.10 
   0 -10   0   45.40    6.20 
   0 -10   0   39.50    3.30 
   0 -10   0   38.30    6.50 
   0  10   0   40.60    4.40 
  -2 -10   0    6.20    5.40 
  -2 -10   0    4.30    1.20 
   2 -10   0    5.70    1.10 
  -2 -10   0   12.70    6.00 
   2  10   0    5.50    1.60 
  -2  10   0    3.80    1.40 
  -4 -10   0  126.89   16.70 
  -4 -10   0  103.99    7.40 
   4 -10   0  120.09    7.10 
  -4 -10   0  112.29    7.40 
  -4  10   0  118.99    7.50 
  -6 -10   0   64.09    4.80 
  -6 -10   0   59.99    4.00 
   6 -10   0   57.89    4.20 
  -6  10   0   59.59    4.60 
  -8 -10   0  130.19    8.90 
  -8 -10   0  137.89    8.80 
   8 -10   0  138.79    8.30 
  -8 -10   0  139.29    8.30 
  -8 -10   0  126.09    7.90 
  -8 -10   0  137.59    8.40 
  -8  10   0  119.49    8.60 
   8  10   0  120.49    8.10 
  -8  10   0  148.09    8.60 
   8  10   0  141.49    8.40 
  -8  10   0  124.89    8.30 
  -8  10   0  144.89    8.30 
  -8  10   0  137.79    9.60 
  -8  10   0  157.68    9.00 
  -8  10   0  140.99    8.30 
  -8  10   0  136.99    8.60 
 -10 -10   0   20.20    2.30 
  10 -10   0   22.70    2.50 
 -10 -10   0   19.30    2.20 
 -10 -10   0   18.80    2.90 
 -10 -10   0   19.60    2.50 
  10  10   0   20.90    2.50 
 -10  10   0   21.00    2.80 
 -10  10   0   19.70    2.40 
 -10  10   0   21.70    2.10 
 -10  10   0   19.60    2.70 
  10  10   0   22.00    2.50 
 -10  10   0   23.40    2.80 
 -10  10   0   18.50    2.70 
 -10  10   0   22.80    2.50 
  10  10   0   19.50    2.60 
 -10  10   0   18.90    2.40 
 -10  10   0   22.40    2.60 
 -10  10   0   19.50    2.40 
 -10  10   0   21.80    2.60 
 -10  10   0   22.60    2.50 
 -12 -10   0  104.29    6.50 
 -12 -10   0   95.39    6.30 
 -12 -10   0  101.49    6.60 
  12  10   0  100.69    7.10 
 -12  10   0   95.29    6.40 
 -12  10   0  102.79    6.70 
  12  10   0  104.59    7.00 
 -12  10   0   98.99    6.90 
 -12  10   0   99.09    6.70 
  14 -10   0   13.70    1.80 
 -14 -10   0   16.30    2.30 
 -14 -10   0   17.30    2.50 
 -14 -10   0   20.80    2.10 
 -14  10   0   19.40    2.90 
 -14  10   0   13.90    2.30 
 -14  10   0   19.70    3.30 
 -14  10   0   17.80    2.60 
  14  10   0   19.20    2.80 
 -14  10   0   17.80    2.60 
 -14  10   0   22.20    2.90 
 -14  10   0   18.60    2.90 
 -14  10   0   14.40    2.50 
  14  10   0   16.90    2.60 
 -14  10   0   19.60    2.70 
 -14  10   0   19.20    3.00 
 -14  10   0   14.60    2.50 
 -14  10   0   20.20    2.90 
  16 -10   0   14.20    2.00 
 -16 -10   0   21.90    2.80 
 -16 -10   0   18.70    2.40 
 -16  10   0   20.70    2.80 
  16  10   0   11.70    2.20 
 -16  10   0   18.40    2.60 
  16  10   0   19.30    2.90 
 -16  10   0   15.60    2.80 
 -16  10   0   20.70    3.10 
 -16  10   0   16.90    2.60 
 -16  10   0   15.90    2.70 
 -16  10   0   16.40    2.60 
 -16  10   0   16.20    2.50 
  16  10   0   15.80    2.40 
 -16  10   0   21.60    2.80 
 -16  10   0   27.10    3.80 
  18 -10   0   88.19    5.80 
  18 -10   0   82.79    5.90 
 -18 -10   0   84.99    6.00 
 -18  10   0  102.39    6.40 
 -18  10   0   95.59    7.10 
  18  10   0   97.19    6.70 
 -18  10   0   90.89    6.70 
 -18  10   0   98.79    6.70 
 -18  10   0   91.99    6.40 
 -18  10   0   95.09    6.60 
 -18  10   0   92.49    6.40 
 -18  10   0   97.89    6.60 
 -20 -10   0    1.80    1.00 
  20 -10   0    3.40    1.00 
  20 -10   0    2.30    1.00 
  20  10   0    1.20    1.30 
 -20  10   0    2.30    2.00 
 -20  10   0    1.20    1.40 
 -20  10   0    1.20    0.70 
 -20  10   0    5.00    1.70 
 -20  10   0    4.60    1.70 
 -20  10   0    5.30    1.90 
  20  10   0    3.50    1.80 
 -20  10   0    0.60    1.30 
 -20  10   0    1.40    1.40 
  22 -10   0   -0.10    0.70 
  22 -10   0    1.50    0.60 
 -22 -10   0    1.50    0.70 
  22  10   0    2.30    1.00 
 -22  10   0    3.40    1.00 
 -22  10   0    0.80    1.00 
 -22  10   0    0.70    0.90 
 -22  10   0    2.90    1.30 
 -22  10   0    2.50    1.10 
 -22  10   0    3.40    1.30 
  22  10   0   -0.40    0.90 
  -1 -11   0  103.99    6.90 
   1 -11   0  110.89    6.90 
  -1 -11   0  111.59   12.40 
   1  11   0  109.59    7.20 
  -1  11   0  102.79    7.20 
  -3 -11   0  211.38   12.30 
  -3 -11   0  188.68   12.20 
  -3 -11   0  214.68   21.70 
   3 -11   0  202.78   12.00 
  -3  11   0  218.78   12.50 
  -5 -11   0   40.80    3.10 
  -5 -11   0   44.90    3.80 
   5 -11   0   42.60    3.40 
  -5  11   0   40.70    3.80 
  -5  11   0   40.80    3.10 
  -5  11   0   47.20    3.70 
   5  11   0   43.10    3.20 
   5  11   0   38.10    4.10 
  -5  11   0   43.30    3.50 
  -7 -11   0   15.10    2.40 
   7 -11   0    9.10    1.70 
  -7 -11   0   12.40    1.70 
  -7 -11   0   13.00    1.90 
  -7 -11   0   12.00    1.90 
   7 -11   0   12.10    1.70 
  -7  11   0   15.30    2.00 
  -7  11   0   13.70    2.00 
  -7  11   0   14.50    1.70 
  -7  11   0   13.00    2.20 
  -7  11   0   13.70    2.00 
  -7  11   0   16.10    2.60 
  -7  11   0   13.10    1.80 
  -7  11   0   13.90    2.00 
  -7  11   0   14.70    2.10 
  -7  11   0   15.20    1.90 
  -7  11   0   14.50    2.20 
  -7  11   0   12.20    2.20 
  -7  11   0   11.00    2.10 
  -7  11   0   11.20    1.90 
   7  11   0   15.30    1.90 
  -9 -11   0   23.50    2.40 
   9 -11   0   17.50    2.40 
  -9 -11   0   22.70    2.50 
  -9 -11   0   24.40    2.50 
  -9 -11   0   22.70    2.90 
  -9  11   0   22.20    3.70 
  -9  11   0   22.90    2.70 
  -9  11   0   24.70    2.70 
   9  11   0   25.40    2.60 
  -9  11   0   21.90    2.50 
  -9  11   0   16.30    2.40 
  -9  11   0   24.10    3.80 
  -9  11   0   25.80    2.60 
  -9  11   0   25.70    2.90 
  -9  11   0   19.30    2.40 
  -9  11   0   23.10    2.70 
   9  11   0   19.50    2.60 
  -9  11   0   24.00    2.80 
  -9  11   0   23.90    2.20 
  -9  11   0   21.50    2.80 
  -9  11   0   22.50    2.80 
  -9  11   0   23.20    2.50 
 -11 -11   0    0.20    1.40 
 -11 -11   0    0.70    1.20 
 -11 -11   0    2.00    1.40 
 -11  11   0    0.60    0.60 
 -11  11   0    1.70    1.60 
 -11  11   0    0.80    1.30 
 -11  11   0    2.10    1.40 
 -11  11   0   -0.60    0.70 
 -11  11   0   -0.10    0.90 
  11  11   0    0.40    1.10 
 -11  11   0    0.20    1.40 
 -11  11   0    2.40    1.70 
 -11  11   0    1.30    1.30 
  11  11   0   -0.20    0.40 
 -11  11   0    1.00    1.20 
 -13 -11   0   21.80    2.40 
 -13 -11   0   21.80    2.80 
 -13 -11   0   20.80    2.60 
 -13  11   0   23.70    3.50 
  13  11   0   19.70    2.80 
 -13  11   0   25.80    2.70 
 -13  11   0   16.80    2.70 
 -13  11   0   21.90    3.00 
 -13  11   0   22.90    3.00 
 -13  11   0   21.00    2.60 
  13  11   0   22.30    3.00 
 -13  11   0   22.30    3.50 
 -13  11   0   22.10    3.00 
 -13  11   0   23.40    3.00 
 -13  11   0   25.90    3.30 
 -13  11   0   25.90    3.00 
 -13  11   0   24.30    3.20 
 -13  11   0   21.50    2.80 
 -15 -11   0   30.00    3.00 
 -15 -11   0   29.10    3.10 
  15 -11   0   20.30    2.30 
 -15 -11   0   27.20    2.40 
 -15  11   0   29.40    3.50 
 -15  11   0   24.90    3.20 
 -15  11   0   31.20    3.40 
  15  11   0   18.00    2.90 
 -15  11   0   29.10    3.30 
 -15  11   0   28.70    3.40 
 -15  11   0   29.30    3.90 
  15  11   0   22.80    3.10 
 -15  11   0   30.20    3.50 
 -15  11   0   26.80    3.70 
 -15  11   0   30.30    3.30 
  15  11   0   23.10    3.20 
 -15  11   0   30.90    3.10 
 -17 -11   0   12.30    2.00 
 -17 -11   0   10.10    1.90 
  17 -11   0   15.20    2.30 
 -17  11   0   10.10    2.30 
 -17  11   0   10.90    2.20 
 -17  11   0    9.20    2.10 
 -17  11   0    9.00    2.30 
  17  11   0   12.20    2.30 
  17  11   0    8.10    1.80 
 -17  11   0    8.40    1.90 
 -17  11   0   13.80    2.30 
 -17  11   0   11.30    2.30 
  19 -11   0   21.30    2.30 
  19 -11   0   26.20    2.50 
 -19  11   0   29.10    3.40 
 -19  11   0   31.00    3.30 
 -19  11   0   24.00    3.10 
  19  11   0   28.00    3.00 
 -19  11   0   27.50    3.30 
 -19  11   0   23.30    2.90 
 -19  11   0   25.50    3.00 
  19  11   0   25.90    3.20 
  21 -11   0    2.70    0.70 
 -21 -11   0   -1.20    0.60 
  21 -11   0    0.80    0.60 
 -21  11   0    0.20    1.20 
  21  11   0   -0.90    0.90 
 -21  11   0    3.60    1.60 
 -21  11   0   -0.20    0.90 
 -21  11   0    0.10    1.20 
  21  11   0    0.20    1.10 
 -21  11   0    0.80    1.10 
 -21  11   0   -0.80    1.20 
   0 -12   0  157.28    9.30 
   0 -12   0  143.59   15.00 
   0  12   0  152.88    9.60 
   0  12   0  158.08    9.00 
   0  12   0  152.28    9.20 
   0  12   0  140.59   10.30 
   0  12   0  131.19    9.10 
   0  12   0  151.38    9.20 
  -2 -12   0   84.39   12.30 
  -2 -12   0   76.89    4.80 
   2 -12   0   73.89    5.30 
  -2 -12   0   82.69    5.60 
  -2  12   0   77.69    5.30 
   2  12   0   67.79    5.00 
  -2  12   0   80.79    5.90 
   2  12   0   73.49    5.30 
  -2  12   0   72.09    5.40 
   2  12   0   82.79    5.50 
  -2  12   0   76.49    4.90 
   2  12   0   79.59    5.00 
  -2  12   0   78.29    5.20 
   4 -12   0  295.47   17.50 
  -4 -12   0  319.27   18.00 
  -4 -12   0  327.07   17.10 
  -4  12   0  299.17   17.30 
  -4  12   0  290.47   17.30 
  -4  12   0  306.47   17.80 
   4  12   0  310.97   17.20 
  -4  12   0  283.97   17.60 
  -4  12   0  326.97   17.60 
  -4  12   0  324.97   18.10 
  -4  12   0  302.47   17.50 
  -4  12   0  281.87   17.40 
   4  12   0  328.67   17.40 
  -4  12   0  326.07   17.30 
   4  12   0  296.17   17.60 
  -4  12   0  315.07   19.00 
  -4  12   0  306.57   17.30 
   6 -12   0   28.90    2.90 
  -6 -12   0   33.00    2.70 
  -6 -12   0   37.30    2.70 
  -6 -12   0   31.70    3.00 
  -6 -12   0   31.40    3.40 
  -6  12   0   31.30    2.80 
  -6  12   0   28.60    2.80 
  -6  12   0   31.20    4.30 
  -6  12   0   36.10    3.30 
  -6  12   0   33.00    2.80 
  -6  12   0   28.00    2.90 
  -6  12   0   33.60    2.90 
  -6  12   0   31.10    3.90 
  -6  12   0   26.10    2.90 
  -6  12   0   28.70    2.70 
   8 -12   0   11.20    1.80 
  -8 -12   0   14.30    2.00 
   8 -12   0   11.20    2.00 
  -8 -12   0   13.80    1.90 
  -8 -12   0   11.40    1.60 
  -8 -12   0   13.60    2.10 
  -8 -12   0    7.60    1.80 
  -8  12   0   13.20    2.20 
  -8  12   0   15.70    2.30 
  -8  12   0   11.80    2.10 
  -8  12   0   12.60    2.30 
  -8  12   0   11.60    1.60 
  -8  12   0   12.00    1.90 
  -8  12   0    9.90    2.00 
  -8  12   0   16.00    2.20 
   8  12   0   13.20    1.90 
  -8  12   0   11.00    1.90 
  -8  12   0   17.00    2.50 
  -8  12   0   14.20    2.20 
  -8  12   0   12.70    1.90 
  -8  12   0    8.60    1.70 
  -8  12   0   13.00    1.90 
 -10 -12   0   46.50    4.90 
 -10 -12   0   56.09    4.30 
 -10 -12   0   60.99    4.20 
  10  12   0   52.59    4.00 
 -10  12   0   57.69    4.50 
 -10  12   0   53.19    4.10 
 -10  12   0   58.29    4.90 
 -10  12   0   52.49    4.70 
 -10  12   0   58.09    4.40 
  10  12   0   57.29    4.90 
  10  12   0   54.39    4.40 
 -10  12   0   59.79    4.40 
 -10  12   0   56.79    4.30 
 -12 -12   0   83.09    7.20 
 -12 -12   0   99.79    6.40 
 -12 -12   0  102.99    6.70 
 -12 -12   0   99.79    6.90 
 -12  12   0  111.29    6.90 
 -12  12   0   97.49    6.80 
 -12  12   0  105.49    6.90 
 -12  12   0  108.79    7.40 
 -12  12   0  103.99    6.50 
  12  12   0  102.09    6.50 
 -12  12   0  107.49    7.20 
 -12  12   0   87.49    6.40 
 -12  12   0   93.89    7.00 
  12  12   0  100.79    6.90 
 -12  12   0  109.49    7.20 
 -12  12   0   97.69    7.40 
 -12  12   0   96.49    6.70 
 -12  12   0  104.79    6.90 
 -12  12   0   99.59    6.90 
 -14 -12   0   33.00    3.40 
 -14 -12   0   38.50    3.60 
 -14 -12   0   33.50    3.10 
 -14  12   0   36.50    3.50 
 -14  12   0   39.00    3.80 
 -14  12   0   34.70    4.10 
 -14  12   0   37.00    3.60 
 -14  12   0   36.20    3.70 
 -14  12   0   32.90    3.90 
 -14  12   0   33.90    4.20 
 -14  12   0   30.60    3.10 
 -14  12   0   35.80    3.70 
 -14  12   0   34.40    3.70 
  14  12   0   31.70    3.80 
 -14  12   0   37.40    4.00 
 -16 -12   0    6.10    1.10 
 -16 -12   0    5.60    1.60 
 -16 -12   0    7.70    1.90 
  16 -12   0    6.80    2.00 
  16  12   0    6.30    1.70 
 -16  12   0    8.20    2.00 
 -16  12   0    6.00    2.00 
 -16  12   0    5.40    1.80 
 -16  12   0    5.90    1.70 
 -16  12   0    7.10    1.80 
 -16  12   0    6.00    1.80 
 -16  12   0    9.20    2.50 
 -16  12   0    7.50    1.90 
  16  12   0    6.60    1.90 
 -16  12   0    7.00    2.30 
 -16  12   0    8.40    2.20 
  18 -12   0    9.80    1.50 
 -18 -12   0    8.60    1.80 
  18  12   0   10.40    1.70 
  18  12   0    8.30    2.00 
 -18  12   0   16.70    2.50 
 -18  12   0    6.90    1.70 
 -18  12   0    7.60    1.80 
 -18  12   0    9.60    2.10 
 -18  12   0   11.20    2.20 
 -18  12   0   10.00    2.10 
 -18  12   0    8.40    1.90 
 -18  12   0   15.40    2.80 
  20 -12   0    0.90    0.70 
 -20  12   0    3.30    1.70 
 -20  12   0    2.30    1.30 
 -20  12   0    0.50    1.20 
  20  12   0    2.40    1.10 
 -20  12   0   -0.30    1.10 
  20  12   0    0.60    1.20 
 -20  12   0    1.70    1.30 
 -20  12   0    0.70    1.10 
 -22 -12   0    0.70    0.60 
 -22  12   0    3.70    1.20 
  22  12   0    2.10    0.70 
 -22  12   0    1.00    0.70 
 -22  12   0    1.40    0.60 
 -22  12   0    2.00    0.90 
 -22  12   0    3.50    1.10 
   1 -13   0   20.00    2.50 
  -1 -13   0   23.60    2.70 
   1  13   0   21.10    2.70 
   1  13   0   25.60    2.70 
  -1  13   0   24.80    2.60 
  -1  13   0   24.20    2.60 
   1  13   0   24.10    2.50 
   1  13   0   18.50    2.20 
  -1  13   0   26.70    2.60 
  -1  13   0   25.40    2.30 
  -1  13   0   24.20    2.50 
  -1  13   0   24.60    3.20 
  -1  13   0   23.80    2.60 
  -1  13   0   23.40    2.70 
  -1  13   0   18.20    2.40 
   1  13   0   21.90    2.20 
  -3 -13   0  585.64   33.00 
  -3 -13   0  592.44   32.10 
  -3  13   0  599.54   33.20 
  -3  13   0  572.24   33.90 
  -3  13   0  548.25   32.40 
  -3  13   0  553.94   32.40 
   3  13   0  622.94   32.20 
  -3  13   0  601.14   32.50 
  -3  13   0  631.04   33.30 
   3  13   0  626.74   33.20 
  -3  13   0  581.44   32.90 
  -3  13   0  603.04   32.50 
  -5 -13   0  223.28   13.40 
  -5 -13   0  208.58   13.00 
  -5 -13   0  227.28   14.00 
  -5 -13   0  235.98   13.10 
  -5  13   0  238.38   13.10 
  -5  13   0  234.68   13.70 
   5  13   0  227.88   13.60 
  -5  13   0  211.48   13.80 
  -5  13   0  249.08   13.40 
  -5  13   0  244.78   14.20 
   5  13   0  235.58   13.20 
  -5  13   0  241.88   13.50 
   5  13   0  246.68   13.30 
  -5  13   0  226.78   13.40 
  -5  13   0  237.28   13.60 
  -5  13   0  225.08   13.30 
  -5  13   0  231.28   13.60 
  -5  13   0  236.18   13.40 
  -5  13   0  220.08   13.10 
  -5  13   0  207.98   13.20 
  -5  13   0  195.88   13.30 
  -5  13   0  250.27   13.70 
   7 -13   0   69.29    5.50 
   7 -13   0   81.09    5.80 
  -7 -13   0   86.69    5.30 
  -7 -13   0   77.29    5.30 
  -7 -13   0   74.09    6.20 
  -7  13   0   87.99    5.60 
  -7  13   0   87.79    6.00 
  -7  13   0   88.29    5.90 
  -7  13   0   76.49    5.40 
  -7  13   0   87.09    5.30 
  -7  13   0   77.49    5.60 
  -7  13   0   78.29    5.40 
   7  13   0   83.99    5.80 
  -7  13   0   88.29    6.00 
  -7  13   0   72.79    5.50 
  -7  13   0   82.19    5.60 
  -7  13   0   76.79    5.80 
  -7  13   0   89.49    5.60 
  -7  13   0   81.39    6.20 
  -7  13   0   88.19    5.80 
   7  13   0   81.79    5.50 
  -7  13   0   72.49    5.60 
  -7  13   0   79.79    5.40 
  -9 -13   0   17.90    2.60 
  -9 -13   0   15.10    2.10 
  -9 -13   0   14.20    2.20 
  -9  13   0   14.20    2.20 
  -9  13   0   15.50    2.40 
  -9  13   0   16.10    2.70 
  -9  13   0   13.60    2.70 
  -9  13   0   17.90    2.50 
  -9  13   0   16.60    2.30 
   9  13   0   14.50    2.20 
  -9  13   0   12.80    2.20 
  -9  13   0   15.50    2.20 
  -9  13   0   15.30    2.50 
  -9  13   0   20.60    2.70 
  -9  13   0   19.30    2.50 
  -9  13   0   17.90    2.10 
  -9  13   0   16.90    2.80 
   9  13   0   13.60    2.20 
  -9  13   0   17.30    2.50 
  -9  13   0   18.30    2.20 
  -9  13   0   16.30    3.60 
 -11 -13   0    7.50    2.00 
 -11 -13   0    7.90    1.70 
 -11 -13   0    6.40    1.50 
 -11 -13   0    6.30    1.60 
 -11  13   0    5.50    1.40 
 -11  13   0    4.00    1.40 
 -11  13   0    5.00    1.80 
 -11  13   0    8.10    2.00 
 -11  13   0    8.90    2.00 
  11  13   0    5.90    1.80 
 -11  13   0    7.60    2.10 
 -11  13   0    6.20    1.80 
 -11  13   0    7.20    2.00 
 -11  13   0    6.20    1.70 
 -11  13   0    7.20    2.10 
 -11  13   0    6.50    2.00 
 -11  13   0    8.10    1.90 
 -11  13   0    8.00    2.20 
 -13 -13   0   14.90    2.20 
 -13 -13   0   15.30    2.00 
 -13 -13   0    8.90    1.70 
 -13 -13   0   13.10    2.10 
 -13  13   0   12.30    2.60 
 -13  13   0   11.30    2.20 
 -13  13   0   10.80    2.20 
 -13  13   0   12.70    1.90 
  13  13   0   10.90    1.70 
 -13  13   0   15.20    2.50 
 -13  13   0   11.40    2.00 
 -13  13   0   15.30    2.90 
  13  13   0   11.20    2.30 
 -13  13   0   18.90    2.80 
 -13  13   0    9.30    2.20 
 -13  13   0   14.30    2.50 
 -13  13   0   15.80    2.80 
 -13  13   0   12.00    2.30 
 -15 -13   0  119.09    7.80 
 -15 -13   0  117.99    7.20 
 -15 -13   0  122.19    7.70 
  15  13   0  118.09    8.10 
 -15  13   0  120.09    8.00 
 -15  13   0  124.09    8.70 
  15  13   0  116.89    7.60 
 -15  13   0  120.39    8.50 
 -15  13   0  123.09    8.00 
 -15  13   0  117.59    8.00 
 -15  13   0  129.49    8.20 
 -15  13   0  120.29    8.00 
 -15  13   0  117.69    8.00 
 -15  13   0  133.09    8.00 
 -15  13   0  128.89    8.30 
 -17 -13   0   -0.20    1.10 
 -17 -13   0    1.30    1.30 
 -17  13   0    2.80    1.90 
 -17  13   0    0.20    1.50 
 -17  13   0    0.20    1.40 
  17  13   0   -0.30    1.00 
 -17  13   0    3.40    1.60 
 -17  13   0    2.20    1.50 
 -17  13   0   -0.20    1.50 
 -17  13   0    1.00    1.40 
 -17  13   0    1.60    1.70 
  17  13   0    0.90    1.50 
 -17  13   0    0.40    0.70 
 -17  13   0    0.20    1.40 
  19 -13   0    1.40    0.80 
 -19  13   0   -0.30    1.10 
 -19  13   0    2.90    1.50 
 -19  13   0    1.10    1.10 
  19  13   0    1.20    1.00 
 -19  13   0    0.80    1.20 
 -19  13   0    1.60    1.30 
 -19  13   0    3.30    1.70 
 -19  13   0    8.10    2.30 
  19  13   0    0.00    1.30 
 -21  13   0    2.90    1.00 
  21  13   0    2.20    1.20 
 -21  13   0    3.10    1.20 
 -21  13   0    1.60    1.20 
 -21  13   0    1.60    0.80 
 -21  13   0    2.80    1.00 
 -21  13   0    1.30    0.70 
   0 -14   0    1.60    1.10 
   0 -14   0    4.70    1.00 
   0  14   0    5.20    1.40 
   0  14   0    4.20    1.50 
   0  14   0    3.00    1.20 
   0  14   0    2.50    1.10 
   0  14   0    4.80    1.60 
   0  14   0    4.40    1.30 
   0  14   0    5.00    1.30 
   0  14   0    1.80    1.10 
   0  14   0    2.60    1.10 
  -2 -14   0   90.39    6.40 
  -2 -14   0   84.69    5.60 
   2 -14   0   88.29    6.30 
   2  14   0   85.69    5.80 
   2  14   0   88.89    6.30 
  -2  14   0   80.19    5.90 
  -2  14   0   96.69    6.90 
  -2  14   0   88.19    5.70 
   2  14   0   97.39    5.90 
  -2  14   0   89.49    6.80 
  -2  14   0   88.29    5.90 
  -2  14   0   92.19    6.10 
  -2  14   0   89.39    6.30 
  -2  14   0   90.69    6.10 
  -2  14   0   84.59    6.20 
  -2  14   0   82.89    5.70 
   2  14   0   87.89    5.70 
  -2  14   0   93.29    6.20 
  -2  14   0   81.69    5.80 
   2  14   0   94.29    5.50 
  -4 -14   0   41.40    3.20 
  -4 -14   0   32.80    5.00 
   4 -14   0   37.90    3.70 
  -4  14   0   39.70    4.30 
   4  14   0   44.40    3.80 
  -4  14   0   39.30    3.40 
   4  14   0   45.60    3.50 
  -4  14   0   41.10    3.60 
  -4  14   0   41.80    3.50 
  -4  14   0   40.90    3.70 
   4  14   0   41.70    3.10 
  -4  14   0   36.10    3.30 
  -4  14   0   44.20    3.50 
  -4  14   0   39.10    3.30 
  -4  14   0   42.80    3.30 
  -4  14   0   38.60    3.40 
  -4  14   0   41.90    3.50 
  -4  14   0   39.60    3.70 
   4  14   0   41.60    3.40 
  -4  14   0   41.10    3.30 
   6 -14   0   43.10    4.00 
  -6 -14   0   45.30    3.70 
  -6 -14   0   44.60    3.50 
   6  14   0   52.79    4.20 
   6  14   0   48.70    3.80 
  -6  14   0   46.00    3.80 
  -6  14   0   48.00    3.70 
  -6  14   0   41.60    3.60 
  -6  14   0   51.99    4.20 
  -6  14   0   52.39    4.70 
  -6  14   0   48.40    3.90 
  -6  14   0   38.90    3.50 
  -6  14   0   49.10    3.50 
  -6  14   0   38.90    3.60 
  -6  14   0   46.20    4.00 
  -6  14   0   43.60    3.70 
  -6  14   0   44.60    3.80 
  -6  14   0   47.50    4.10 
  -6  14   0   46.80    4.00 
   6  14   0   49.99    3.70 
  -6  14   0   49.99    4.00 
  -8 -14   0   11.00    1.90 
  -8 -14   0   12.10    2.10 
  -8 -14   0   10.90    1.70 
  -8  14   0   11.40    2.10 
  -8  14   0   13.80    2.10 
   8  14   0   14.00    2.10 
  -8  14   0   11.90    2.40 
  -8  14   0   10.30    1.90 
  -8  14   0   14.80    2.20 
  -8  14   0   11.30    2.00 
  -8  14   0   12.70    2.20 
  -8  14   0   11.30    2.90 
  -8  14   0   13.90    2.40 
  -8  14   0   13.30    2.50 
  -8  14   0   11.40    2.30 
  -8  14   0   13.60    1.90 
 -10 -14   0    6.00    1.50 
 -10 -14   0    4.90    1.60 
 -10 -14   0    4.10    1.60 
 -10 -14   0    2.40    1.90 
 -10  14   0    6.80    1.80 
 -10  14   0    2.80    1.50 
 -10  14   0    7.70    1.90 
 -10  14   0    4.10    1.70 
 -10  14   0    8.80    2.20 
 -10  14   0    3.50    1.30 
 -10  14   0    5.80    1.50 
  10  14   0    5.10    1.50 
 -10  14   0    7.10    2.00 
 -10  14   0    5.80    2.00 
 -10  14   0    4.60    1.90 
 -10  14   0    3.80    1.40 
 -10  14   0    3.50    1.50 
 -10  14   0    7.20    2.00 
 -12 -14   0   46.90    3.90 
 -12 -14   0   43.20    4.00 
 -12 -14   0   48.70    3.80 
 -12 -14   0   47.10    3.90 
 -12  14   0   43.00    3.70 
 -12  14   0   46.80    4.20 
 -12  14   0   48.10    4.70 
 -12  14   0   46.80    4.60 
 -12  14   0   48.00    4.30 
 -12  14   0   49.99    4.30 
 -12  14   0   46.30    4.50 
 -12  14   0   47.10    4.40 
 -12  14   0   47.50    4.20 
 -12  14   0   47.10    4.60 
 -12  14   0   50.99    4.10 
  12  14   0   47.60    4.40 
 -12  14   0   47.60    3.80 
 -14 -14   0    1.90    1.40 
 -14 -14   0    1.60    1.50 
 -14  14   0    1.60    1.60 
  14  14   0    0.50    1.50 
 -14  14   0    1.40    1.70 
 -14  14   0    1.90    1.80 
 -14  14   0    3.90    1.90 
 -14  14   0    1.40    1.40 
 -14  14   0    2.60    1.50 
 -14  14   0    1.50    1.60 
 -14  14   0    1.90    1.40 
 -14  14   0    2.30    1.50 
 -14  14   0    1.90    0.80 
 -14  14   0    0.10    1.40 
 -16 -14   0    6.50    1.10 
 -16 -14   0    7.50    1.60 
 -16 -14   0    7.60    1.70 
 -16  14   0    8.70    1.90 
  16  14   0    2.60    1.70 
 -16  14   0    3.30    1.60 
 -16  14   0    9.90    2.40 
 -16  14   0    6.40    1.90 
 -16  14   0    5.50    1.90 
 -16  14   0    4.70    1.60 
 -16  14   0    5.00    1.80 
 -16  14   0    7.10    2.00 
 -16  14   0    8.00    2.10 
 -18  14   0    2.00    1.70 
 -18  14   0    1.50    1.80 
 -18  14   0    4.50    2.10 
 -18  14   0    0.70    1.60 
 -18  14   0    0.00    1.70 
 -18  14   0    2.30    1.20 
 -18  14   0    1.80    0.70 
  18  14   0    0.10    1.90 
 -18  14   0   -0.30    1.30 
  20  14   0    3.10    0.90 
 -20  14   0    4.00    1.20 
 -20  14   0    5.00    1.10 
  20  14   0    4.00    1.10 
 -20  14   0    5.70    1.40 
 -20  14   0    5.40    1.40 
 -20  14   0    6.20    1.10 
 -20  14   0    3.50    1.40 
  -1 -15   0    3.20    0.90 
  -1  15   0    1.60    1.20 
   1  15   0    2.90    1.10 
  -1  15   0    1.20    1.10 
  -1  15   0    3.00    1.50 
  -1  15   0    2.30    1.10 
  -1  15   0    2.00    1.40 
  -1  15   0    1.60    1.10 
  -1  15   0    2.40    1.50 
   1  15   0    3.80    1.30 
   1  15   0    1.20    1.30 
   1  15   0    3.00    1.20 
  -1  15   0    2.30    1.40 
  -1  15   0    2.90    1.20 
   1  15   0    2.20    1.50 
  -3 -15   0    3.00    1.10 
   3 -15   0    4.00    1.30 
  -3  15   0    3.50    1.60 
  -3  15   0    2.90    1.10 
  -3  15   0    2.40    1.20 
  -3  15   0    3.60    1.30 
  -3  15   0    4.40    1.40 
   3  15   0    2.20    1.20 
  -3  15   0    4.20    1.50 
  -3  15   0    3.20    1.20 
  -3  15   0    4.60    1.60 
   3  15   0    3.50    0.90 
   3  15   0    3.30    1.30 
  -3  15   0    3.50    1.30 
  -3  15   0    2.10    1.10 
   3  15   0    3.80    1.70 
  -3  15   0    3.10    1.60 
  -5 -15   0   50.39    4.00 
  -5 -15   0   50.59    3.90 
   5 -15   0   44.00    4.40 
  -5  15   0   56.89    5.10 
  -5  15   0   57.39    4.60 
  -5  15   0   54.89    4.20 
  -5  15   0   52.19    4.20 
  -5  15   0   56.29    4.00 
  -5  15   0   56.19    4.50 
   5  15   0   50.69    4.10 
   5  15   0   53.89    4.10 
   5  15   0   54.29    4.20 
  -5  15   0   56.19    4.50 
  -5  15   0   48.40    4.10 
  -7 -15   0   20.40    2.60 
   7 -15   0   13.60    2.50 
  -7 -15   0   15.00    2.10 
  -7 -15   0   19.60    2.30 
  -7  15   0   17.10    2.50 
  -7  15   0   15.60    2.30 
  -7  15   0   17.50    2.70 
  -7  15   0   21.30    2.40 
   7  15   0   17.50    2.50 
  -7  15   0   20.50    2.30 
  -7  15   0   20.80    2.90 
  -7  15   0   17.40    2.60 
  -7  15   0   13.50    2.20 
   7  15   0   17.90    2.30 
   7  15   0   18.20    2.70 
  -7  15   0   15.90    2.50 
  -7  15   0   17.70    2.50 
  -7  15   0   21.40    2.70 
  -7  15   0   19.30    2.80 
  -9 -15   0   67.79    5.20 
  -9 -15   0   71.19    5.00 
  -9 -15   0   68.89    6.30 
  -9 -15   0   73.29    5.10 
  -9  15   0   68.59    5.20 
  -9  15   0   74.99    5.90 
  -9  15   0   82.09    5.70 
  -9  15   0   62.99    4.90 
  -9  15   0   63.69    5.30 
  -9  15   0   69.19    5.40 
  -9  15   0   76.19    5.60 
  -9  15   0   68.69    5.00 
   9  15   0   76.59    5.40 
  -9  15   0   65.89    5.10 
  -9  15   0   66.99    5.40 
  -9  15   0   74.39    5.70 
  -9  15   0   65.09    5.20 
  -9  15   0   74.89    5.80 
   9  15   0   71.79    5.40 
  -9  15   0   77.19    5.00 
  -9  15   0   68.09    5.00 
 -11 -15   0   25.50    3.00 
 -11 -15   0   26.80    3.10 
 -11 -15   0   23.30    3.80 
 -11 -15   0   28.10    2.90 
 -11 -15   0   27.70    3.10 
 -11  15   0   31.00    3.50 
  11  15   0   27.60    3.40 
 -11  15   0   29.00    3.20 
 -11  15   0   23.20    2.80 
 -11  15   0   30.20    3.60 
 -11  15   0   23.00    3.30 
 -11  15   0   29.10    3.20 
 -11  15   0   27.90    3.70 
 -11  15   0   32.10    3.40 
 -11  15   0   25.60    3.00 
 -11  15   0   31.00    3.80 
 -11  15   0   34.70    3.10 
 -11  15   0   28.20    3.40 
 -13 -15   0    7.40    1.50 
 -13 -15   0    9.60    2.00 
 -13 -15   0    8.00    1.60 
 -13 -15   0    8.60    1.80 
 -13  15   0   13.00    2.70 
  13  15   0   11.30    2.30 
 -13  15   0    7.80    1.90 
 -13  15   0   10.10    1.80 
 -13  15   0    9.30    2.30 
 -13  15   0   10.50    2.30 
 -13  15   0   10.60    2.40 
 -13  15   0    9.90    1.90 
 -13  15   0    8.60    2.10 
 -13  15   0   11.30    2.20 
 -13  15   0   11.80    2.10 
 -13  15   0    7.70    1.90 
 -15 -15   0    8.80    1.80 
 -15 -15   0    5.70    1.20 
 -15 -15   0    7.00    1.30 
 -15 -15   0    9.80    1.70 
 -15  15   0    5.30    1.90 
 -15  15   0    6.80    2.10 
 -15  15   0    6.60    1.90 
 -15  15   0   11.30    2.20 
 -15  15   0   11.20    2.00 
 -15  15   0    6.70    1.90 
 -15  15   0    7.70    1.90 
 -15  15   0    5.10    1.60 
 -15  15   0    8.60    2.20 
 -15  15   0    2.60    1.50 
  15  15   0    7.90    1.90 
 -15  15   0   10.50    1.90 
 -17 -15   0   19.60    2.30 
 -17 -15   0   24.60    2.60 
 -17  15   0   30.50    3.60 
 -17  15   0   22.20    2.60 
 -17  15   0   24.50    2.70 
  17  15   0   34.80    3.20 
 -17  15   0   24.70    2.90 
 -17  15   0   28.20    4.20 
 -17  15   0   36.40    4.90 
 -17  15   0   25.80    3.30 
 -19  15   0    3.40    1.10 
  19  15   0    6.40    1.40 
 -19  15   0    2.30    1.30 
 -19  15   0    2.90    1.10 
 -19  15   0    1.70    0.90 
 -19  15   0    5.10    1.50 
 -19  15   0    4.70    1.10 
  19  15   0    7.30    1.30 
   0 -16   0    3.00    0.90 
   0  16   0    2.80    1.30 
   0  16   0    2.90    1.20 
   0  16   0    2.20    1.60 
   0  16   0    1.10    0.70 
  -2 -16   0    7.90    1.50 
  -2  16   0    7.00    1.90 
  -2  16   0    7.70    2.00 
  -2  16   0   10.20    2.30 
  -2  16   0    7.60    1.60 
   2  16   0   11.00    1.90 
   2  16   0    8.40    2.00 
  -2  16   0    9.80    2.30 
  -2  16   0    8.20    1.60 
  -2  16   0    6.50    2.00 
   2  16   0   10.80    1.80 
  -2  16   0   10.70    2.10 
   2  16   0   10.20    2.20 
  -2  16   0    7.80    1.60 
  -4 -16   0   11.70    2.30 
  -4 -16   0   15.70    2.30 
   4  16   0   15.80    2.20 
  -4  16   0   14.10    2.10 
   4  16   0   13.40    2.50 
  -4  16   0   11.80    2.10 
  -4  16   0   14.70    2.50 
  -4  16   0   16.10    2.40 
   4  16   0   14.20    2.10 
  -4  16   0   19.40    2.30 
  -4  16   0   14.50    2.50 
  -4  16   0   14.40    2.20 
  -4  16   0   15.80    2.60 
   4  16   0   12.60    1.80 
  -4  16   0   20.10    2.90 
  -4  16   0   15.30    2.20 
  -4  16   0   16.60    2.40 
  -6 -16   0   26.00    2.70 
   6 -16   0   19.60    3.20 
  -6 -16   0   25.80    4.00 
  -6  16   0   26.40    2.90 
  -6  16   0   26.60    3.10 
  -6  16   0   29.00    2.70 
   6  16   0   28.70    2.80 
  -6  16   0   28.20    3.00 
  -6  16   0   30.30    3.40 
  -6  16   0   29.00    3.30 
  -6  16   0   27.10    3.40 
   6  16   0   28.30    3.00 
  -6  16   0   27.70    3.50 
  -6  16   0   28.20    3.00 
  -6  16   0   26.40    3.60 
  -6  16   0   23.90    2.90 
   6  16   0   30.70    3.40 
  -8 -16   0   57.59    4.30 
  -8 -16   0   57.09    4.50 
  -8 -16   0   53.39    5.60 
  -8 -16   0   52.19    4.40 
  -8  16   0   59.19    5.00 
  -8  16   0   57.19    4.40 
  -8  16   0   64.99    4.90 
  -8  16   0   58.19    4.70 
   8  16   0   67.19    5.00 
  -8  16   0   53.29    4.80 
  -8  16   0   58.89    4.60 
   8  16   0   61.49    4.70 
   8  16   0   59.09    4.50 
  -8  16   0   51.39    4.30 
  -8  16   0   54.19    4.30 
  -8  16   0   58.89    5.00 
  -8  16   0   63.19    5.20 
  -8  16   0   46.90    4.50 
 -10 -16   0   40.10    3.80 
 -10 -16   0   41.10    3.80 
 -10 -16   0   36.60    4.80 
 -10 -16   0   45.40    3.70 
 -10 -16   0   44.30    3.80 
 -10  16   0   43.60    3.90 
 -10  16   0   40.00    4.10 
 -10  16   0   44.20    4.30 
 -10  16   0   41.60    3.70 
 -10  16   0   46.50    4.60 
 -10  16   0   47.60    4.40 
 -10  16   0   47.80    4.10 
  10  16   0   44.50    4.10 
 -10  16   0   54.99    4.40 
 -10  16   0   39.60    3.60 
 -10  16   0   44.20    4.50 
 -10  16   0   48.10    3.70 
  10  16   0   48.70    4.10 
 -12 -16   0    2.00    1.20 
 -12 -16   0    5.30    1.60 
 -12 -16   0    3.90    1.60 
 -12 -16   0    3.70    1.50 
 -12  16   0    3.30    1.90 
 -12  16   0    3.50    1.40 
 -12  16   0    0.30    1.40 
 -12  16   0    3.30    1.80 
 -12  16   0    3.80    1.60 
 -12  16   0    3.30    1.90 
  12  16   0    3.40    1.60 
 -12  16   0    2.90    1.50 
 -12  16   0    0.90    1.50 
 -12  16   0    3.80    1.80 
 -12  16   0    0.60    1.00 
 -12  16   0    2.30    0.70 
 -12  16   0    1.60    1.20 
 -12  16   0    4.10    1.60 
 -14 -16   0    8.20    1.80 
 -14 -16   0    8.50    1.40 
 -14 -16   0   10.70    1.80 
 -14 -16   0    9.20    1.50 
 -14  16   0    9.50    2.00 
 -14  16   0    6.80    1.80 
 -14  16   0   11.40    2.30 
  14  16   0    5.40    1.70 
 -14  16   0    7.70    1.70 
 -14  16   0    8.50    1.70 
 -14  16   0    7.30    1.80 
 -14  16   0    8.30    2.00 
 -14  16   0   10.40    2.00 
 -14  16   0    7.40    2.10 
 -14  16   0    9.40    2.20 
 -16 -16   0    5.30    1.40 
 -16 -16   0    3.80    1.20 
 -16  16   0    7.20    2.00 
  16  16   0    4.90    1.50 
 -16  16   0    5.60    1.30 
 -16  16   0    6.70    1.80 
 -16  16   0    5.70    1.50 
 -16  16   0    6.80    1.60 
  16  16   0    5.20    1.50 
 -16  16   0    6.20    1.60 
 -16  16   0    8.30    2.40 
 -16  16   0    4.10    1.70 
 -16  16   0    4.90    2.00 
 -18  16   0    2.40    1.10 
 -18  16   0    1.30    1.00 
 -18  16   0    1.50    1.00 
 -18  16   0    4.10    1.30 
  18  16   0    1.70    0.80 
 -18  16   0    1.10    0.80 
 -18  16   0    1.40    1.20 
  -1 -17   0   22.60    2.40 
   1 -17   0   29.70    2.50 
  -1  17   0   22.00    2.80 
  -1  17   0   25.90    3.10 
  -1  17   0   27.80    2.90 
  -1  17   0   24.90    3.40 
   1  17   0   26.30    2.90 
  -1  17   0   24.90    2.90 
   1  17   0   23.90    2.80 
   1  17   0   27.90    3.30 
   1  17   0   23.70    3.40 
  -3 -17   0    3.90    1.30 
   3 -17   0    4.30    2.50 
  -3  17   0    6.40    1.50 
  -3  17   0    5.30    1.60 
  -3  17   0    4.30    1.50 
  -3  17   0    7.50    2.00 
  -3  17   0    5.00    1.50 
  -3  17   0    4.80    1.90 
   3  17   0    8.20    1.70 
   3  17   0    4.20    1.70 
   3  17   0    4.00    1.50 
   3  17   0    6.60    2.10 
  -3  17   0    7.00    1.60 
  -3  17   0    6.60    1.60 
  -3  17   0    4.90    2.00 
  -3  17   0    5.80    1.90 
   5 -17   0   16.40    3.00 
  -5 -17   0   14.30    2.20 
  -5 -17   0   14.30    2.20 
  -5 -17   0   19.80    4.00 
  -5 -17   0   15.10    2.30 
  -5  17   0   19.20    3.00 
  -5  17   0   12.00    2.20 
  -5  17   0   13.40    2.20 
   5  17   0   13.00    2.20 
  -5  17   0   15.30    2.30 
  -5  17   0   14.00    2.60 
   5  17   0   16.00    2.10 
  -5  17   0   14.00    2.60 
   5  17   0   20.30    3.10 
  -5  17   0   14.40    2.40 
  -5  17   0   16.60    2.30 
  -5  17   0   15.80    2.40 
  -5  17   0   18.00    2.80 
  -5  17   0   13.20    2.00 
  -7 -17   0    3.70    2.10 
  -7 -17   0   -0.90    1.20 
  -7 -17   0    0.10    1.00 
  -7 -17   0    0.10    1.40 
   7  17   0    1.60    1.60 
  -7  17   0    1.90    1.30 
  -7  17   0    1.00    0.60 
  -7  17   0    2.40    1.60 
  -7  17   0    0.10    0.80 
  -7  17   0    1.70    1.20 
  -7  17   0    2.00    1.70 
  -7  17   0    1.90    1.80 
  -7  17   0    0.00    1.70 
  -7  17   0    1.90    1.30 
  -7  17   0    3.00    1.50 
  -7  17   0    1.40    1.50 
  -7  17   0    1.70    1.70 
   7  17   0    3.20    1.60 
   7  17   0    2.40    1.30 
  -7  17   0    1.30    1.50 
  -9 -17   0   -1.00    1.30 
  -9 -17   0   -1.80    1.20 
  -9 -17   0   -0.30    1.70 
  -9 -17   0    1.50    3.10 
   9  17   0   -0.90    2.00 
  -9  17   0    1.10    0.80 
  -9  17   0   -0.30    1.20 
  -9  17   0    2.10    2.30 
  -9  17   0    0.30    0.60 
  -9  17   0   -0.30    1.60 
  -9  17   0    1.10    1.70 
  -9  17   0   -0.40    1.90 
   9  17   0   -4.00    2.00 
  -9  17   0   -1.60    1.80 
  -9  17   0    0.40    1.00 
   9  17   0   -1.00    1.70 
  -9  17   0   -1.30    2.20 
 -11 -17   0   18.40    2.60 
 -11 -17   0   16.90    2.40 
 -11 -17   0   17.20    2.60 
 -11 -17   0   15.60    2.30 
 -11  17   0   15.50    2.70 
 -11  17   0   20.80    2.90 
  11  17   0   17.40    2.60 
 -11  17   0   16.80    2.40 
 -11  17   0   16.10    2.50 
 -11  17   0   14.90    2.60 
 -11  17   0   19.70    2.70 
 -11  17   0   17.10    2.90 
  11  17   0   17.50    2.50 
 -11  17   0   19.70    2.90 
 -11  17   0   21.90    2.40 
 -13 -17   0    0.40    1.00 
 -13 -17   0    0.90    1.30 
 -13 -17   0    0.20    1.10 
 -13 -17   0    0.90    1.30 
  13  17   0   -0.70    1.30 
 -13  17   0    2.50    1.40 
 -13  17   0    1.90    1.60 
 -13  17   0    0.00    1.50 
 -13  17   0    0.70    1.50 
 -13  17   0   -0.40    1.10 
 -13  17   0    1.20    1.20 
 -13  17   0    1.40    1.60 
  13  17   0    0.20    1.30 
 -13  17   0    2.10    1.40 
 -13  17   0   -0.70    0.50 
 -13  17   0    2.60    1.50 
 -15 -17   0   57.19    4.30 
 -15 -17   0   58.89    4.20 
 -15 -17   0   53.89    4.50 
 -15 -17   0   57.29    4.30 
 -15  17   0   67.39    4.40 
  15  17   0   60.09    4.40 
 -15  17   0   58.69    4.60 
 -15  17   0   72.69    4.90 
 -15  17   0   63.39    5.00 
 -15  17   0   59.69    4.40 
 -15  17   0   58.89    4.70 
  15  17   0   60.69    4.40 
 -17  17   0    0.80    1.00 
  17  17   0    1.90    1.10 
 -17  17   0    3.10    1.20 
 -17  17   0    2.10    1.30 
  17  17   0    1.20    0.90 
 -17  17   0    2.00    1.20 
 -17  17   0    2.40    1.00 
   0 -18   0   -2.20    1.60 
   0 -18   0    3.50    1.00 
   0  18   0    0.80    1.30 
   0  18   0    0.90    1.30 
   0  18   0    1.60    1.30 
   0  18   0    0.90    1.80 
   0  18   0   -0.40    0.60 
   2 -18   0    2.20    1.70 
  -2 -18   0    3.50    2.30 
  -2 -18   0    5.40    1.30 
   2 -18   0    6.70    1.30 
  -2 -18   0    6.90    1.30 
   2  18   0    5.50    1.60 
  -2  18   0    5.50    2.20 
   2  18   0    5.60    2.20 
  -2  18   0    5.30    1.60 
  -2  18   0    6.30    1.70 
   2  18   0    5.70    1.70 
   2  18   0    6.30    1.60 
  -2  18   0    3.80    1.40 
  -2  18   0    5.40    1.60 
  -4 -18   0    1.90    1.30 
  -4 -18   0   -0.20    1.20 
  -4 -18   0    1.00    1.00 
   4 -18   0    0.30    1.30 
  -4 -18   0    0.20    1.60 
  -4  18   0    1.50    1.30 
  -4  18   0    3.10    1.80 
   4  18   0    3.70    1.90 
   4  18   0    1.50    1.40 
  -4  18   0    0.40    1.70 
   4  18   0    1.60    1.60 
  -4  18   0    1.00    1.80 
  -4  18   0    1.20    1.30 
  -4  18   0    2.00    1.20 
  -4  18   0    1.30    1.20 
  -4  18   0    0.30    1.30 
  -4  18   0   -0.90    1.10 
   4  18   0    1.50    1.40 
  -6 -18   0   71.09    4.90 
  -6 -18   0   73.09    6.80 
  -6 -18   0   72.59    5.10 
  -6 -18   0   67.99    5.10 
  -6  18   0   70.29    4.90 
   6  18   0   75.79    4.80 
  -6  18   0   54.79    4.90 
  -6  18   0   74.89    5.40 
  -6  18   0   72.39    5.70 
   6  18   0   68.59    5.20 
  -6  18   0   70.19    5.10 
  -6  18   0   65.29    5.00 
  -6  18   0   72.39    5.20 
  -6  18   0   66.39    5.10 
  -6  18   0   73.79    5.80 
  -6  18   0   61.69    5.50 
   6  18   0   70.09    5.70 
   6  18   0   70.19    5.50 
  -6  18   0   70.69    5.50 
  -8 -18   0   28.70    3.10 
  -8 -18   0   33.10    3.30 
  -8 -18   0   34.50    4.40 
  -8 -18   0   30.00    3.20 
  -8  18   0   29.90    3.40 
  -8  18   0   30.70    3.70 
  -8  18   0   27.80    3.00 
   8  18   0   29.70    2.90 
  -8  18   0   25.70    3.40 
  -8  18   0   32.30    3.20 
  -8  18   0   29.60    3.30 
  -8  18   0   27.50    2.90 
  -8  18   0   33.50    3.50 
  -8  18   0   32.30    3.10 
   8  18   0   34.60    3.50 
  -8  18   0   25.80    3.80 
   8  18   0   29.30    3.20 
 -10 -18   0    5.80    1.60 
 -10 -18   0    5.40    1.60 
 -10 -18   0    6.10    1.60 
 -10 -18   0    5.60    1.40 
  10  18   0    6.30    1.70 
 -10  18   0    5.00    1.90 
 -10  18   0    3.50    1.80 
  10  18   0    3.60    1.50 
 -10  18   0    6.50    1.90 
 -10  18   0    4.90    2.10 
 -10  18   0    6.40    1.70 
 -10  18   0    4.30    1.80 
 -10  18   0    4.40    1.40 
 -12 -18   0    2.40    1.30 
 -12 -18   0    1.00    1.10 
 -12 -18   0    0.80    1.10 
 -12 -18   0    2.00    1.40 
 -12  18   0    0.90    1.60 
 -12  18   0    1.30    1.20 
 -12  18   0    3.30    1.50 
 -12  18   0    1.00    1.80 
  12  18   0    2.60    1.40 
 -12  18   0    2.80    1.60 
 -12  18   0    2.20    1.50 
 -12  18   0    1.00    0.70 
  12  18   0    3.00    1.40 
 -12  18   0    0.80    0.90 
 -12  18   0   -0.90    0.60 
 -12  18   0    2.20    1.70 
 -14 -18   0    0.20    1.00 
 -14 -18   0    0.10    0.90 
 -14 -18   0    0.70    1.10 
 -14 -18   0    0.40    0.90 
 -14  18   0    2.20    1.40 
  14  18   0    1.00    1.70 
 -14  18   0    0.80    1.10 
 -14  18   0   -1.00    2.10 
 -14  18   0   -0.90    1.70 
 -14  18   0    0.60    1.30 
 -14  18   0   -0.50    1.90 
 -14  18   0    1.40    0.60 
  14  18   0   -0.10    1.40 
 -14  18   0   -0.90    1.00 
 -14  18   0    0.10    1.40 
 -16 -18   0   10.20    1.40 
 -16  18   0    7.70    1.60 
  16  18   0    6.40    1.10 
  16  18   0   10.10    1.40 
 -16  18   0    5.30    1.20 
 -16  18   0   11.10    1.40 
 -16  18   0    7.80    1.40 
 -16  18   0   11.00    2.00 
  18  18   0   12.70    1.60 
  18  18   0   16.10    1.60 
   1 -19   0   15.70    3.30 
   1 -19   0   13.30    2.10 
  -1 -19   0   20.90    3.80 
  -1 -19   0   16.40    2.30 
  -1 -19   0   15.20    2.20 
   1  19   0   18.60    2.90 
   1  19   0   19.00    2.60 
   1  19   0   21.90    3.50 
  -1  19   0   14.90    2.30 
   1  19   0   21.20    2.70 
  -1  19   0   16.10    2.30 
  -1  19   0   12.90    2.30 
  -1  19   0   22.10    3.50 
  -3 -19   0   22.50    4.50 
   3 -19   0   17.00    5.70 
  -3 -19   0   19.50    2.50 
  -3 -19   0   19.40    2.40 
  -3 -19   0   18.60    2.80 
  -3  19   0   22.00    2.80 
  -3  19   0   21.50    4.30 
   3  19   0   22.90    3.10 
   3  19   0   23.80    3.70 
   3  19   0   20.70    2.70 
  -3  19   0   14.70    2.50 
  -5 -19   0   14.80    2.00 
  -5 -19   0   14.00    3.20 
  -5 -19   0   14.90    2.20 
  -5 -19   0   10.40    1.80 
  -5  19   0   13.10    1.90 
  -5  19   0   11.50    1.90 
  -5  19   0   14.50    2.60 
  -5  19   0   12.70    2.00 
  -5  19   0   11.00    1.90 
   5  19   0   12.50    2.40 
  -5  19   0   12.40    2.50 
  -5  19   0   11.80    2.00 
   5  19   0    9.90    2.00 
  -5  19   0   10.30    1.90 
   5  19   0   10.80    2.40 
  -7 -19   0   32.70    3.30 
  -7 -19   0   34.70    3.10 
  -7 -19   0   31.40    3.20 
   7  19   0   29.80    3.20 
  -7  19   0   34.00    3.20 
  -7  19   0   26.70    3.70 
  -7  19   0   26.50    2.90 
   7  19   0   32.60    2.70 
  -7  19   0   31.50    3.30 
   7  19   0   35.20    3.60 
  -7  19   0   34.10    3.60 
  -7  19   0   36.60    3.70 
   7  19   0   30.50    3.90 
  -7  19   0   30.40    3.00 
  -7  19   0   31.70    3.70 
  -7  19   0   31.60    3.00 
  -7  19   0   32.00    3.50 
  -9 -19   0   30.20    2.90 
  -9 -19   0   26.20    2.90 
  -9 -19   0   27.50    3.00 
  -9  19   0   28.30    3.20 
  -9  19   0   32.80    3.70 
  -9  19   0   30.80    3.00 
  -9  19   0   30.30    3.20 
  -9  19   0   28.80    3.50 
  -9  19   0   29.20    3.30 
   9  19   0   27.20    3.60 
  -9  19   0   31.80    3.10 
   9  19   0   28.40    3.10 
   9  19   0   31.20    2.80 
  -9  19   0   27.90    3.60 
 -11 -19   0    4.80    2.00 
 -11 -19   0    3.20    1.10 
 -11 -19   0    1.30    1.20 
 -11 -19   0    3.60    1.30 
 -11  19   0    3.20    1.20 
  11  19   0    3.60    1.50 
 -11  19   0    2.30    1.50 
 -11  19   0    3.50    0.90 
 -11  19   0    2.60    1.50 
 -11  19   0    4.30    1.70 
 -11  19   0    1.10    0.70 
 -11  19   0    5.80    1.60 
 -11  19   0    7.50    1.70 
  11  19   0    2.00    1.20 
 -11  19   0    1.80    1.80 
 -13 -19   0    7.00    1.40 
 -13 -19   0   10.40    1.70 
 -13 -19   0   11.80    1.80 
 -13 -19   0   11.10    1.60 
 -13  19   0   10.20    1.90 
 -13  19   0    8.00    2.20 
 -13  19   0    6.20    1.60 
 -13  19   0    9.60    1.90 
  13  19   0    9.50    2.20 
 -15 -19   0    2.90    1.00 
 -15 -19   0    2.70    0.70 
  15  19   0    4.70    1.50 
 -15  19   0    0.50    1.00 
 -15  19   0    2.20    1.00 
  15  19   0    1.90    0.90 
 -15  19   0    2.70    1.20 
  15  19   0    2.60    0.90 
 -15  19   0   -0.20    1.10 
   0 -20   0  171.08   10.10 
   0  20   0  158.78   10.40 
   0  20   0  167.48   10.30 
   0  20   0  189.78   11.20 
   0  20   0  171.88   10.40 
  -2 -20   0   50.49    4.30 
  -2 -20   0   53.19    3.90 
  -2 -20   0   56.39    4.10 
   2  20   0   51.29    4.50 
   2  20   0   57.89    5.00 
  -2  20   0   47.30    4.00 
  -2  20   0   53.39    4.30 
  -2  20   0   58.99    5.10 
   2  20   0   55.39    4.30 
  -2  20   0   47.60    4.20 
  -4 -20   0   12.00    3.10 
  -4 -20   0   15.20    2.10 
  -4 -20   0   16.90    2.20 
  -4  20   0   12.40    2.60 
   4  20   0   10.30    1.90 
  -4  20   0   14.70    2.30 
  -4  20   0   11.80    1.90 
  -4  20   0   13.50    1.90 
   4  20   0   15.20    2.70 
  -4  20   0   14.40    2.00 
   4  20   0   11.30    2.30 
  -6 -20   0   33.80    3.10 
  -6 -20   0   36.40    3.20 
  -6 -20   0   33.40    4.40 
  -6  20   0   42.10    4.10 
  -6  20   0   36.80    3.30 
  -6  20   0   28.10    2.90 
  -6  20   0   33.90    3.20 
   6  20   0   41.10    3.80 
   6  20   0   34.00    3.90 
   6  20   0   35.20    3.40 
  -6  20   0   33.70    3.20 
  -6  20   0   33.70    3.10 
  -8 -20   0   18.40    2.40 
  -8 -20   0   17.30    2.50 
  -8 -20   0   20.20    2.50 
  -8 -20   0   15.70    2.40 
   8  20   0   19.70    2.90 
  -8  20   0   19.00    2.50 
  -8  20   0   18.80    2.70 
  -8  20   0   18.80    2.40 
  -8  20   0   16.80    2.10 
  -8  20   0   24.40    2.80 
   8  20   0   19.80    2.60 
 -10 -20   0    2.30    1.20 
 -10 -20   0    1.80    1.00 
 -10 -20   0    2.80    1.30 
 -10 -20   0    3.20    1.30 
 -10  20   0    4.20    1.30 
  10  20   0    1.70    1.30 
  10  20   0    2.80    1.80 
  10  20   0    4.90    1.30 
 -10  20   0    7.70    1.70 
 -10  20   0    2.60    1.10 
 -12 -20   0    0.40    0.90 
 -12 -20   0    0.10    1.00 
 -12 -20   0   -0.20    1.20 
 -12 -20   0    0.60    0.90 
  12  20   0    0.30    0.80 
  12  20   0   -0.10    1.40 
  12  20   0    0.30    1.10 
 -14 -20   0    3.20    0.70 
 -14 -20   0    1.40    0.80 
  14  20   0    2.20    0.90 
  14  20   0    3.00    1.00 
  14  20   0    0.20    1.20 
   1 -21   0    0.20    0.90 
  -1 -21   0    1.40    1.40 
  -1 -21   0    0.80    0.90 
  -1 -21   0    1.80    0.90 
   1  21   0    0.90    1.40 
  -1  21   0    0.00    1.10 
  -1  21   0    1.10    1.30 
  -1  21   0   -0.30    1.00 
  -1  21   0   -1.70    0.80 
   1  21   0    0.70    1.20 
  -3 -21   0    3.90    1.20 
  -3 -21   0    0.50    1.00 
  -3 -21   0    1.10    1.10 
   3 -21   0   -0.40    0.90 
   3  21   0    1.10    1.40 
  -3  21   0    2.30    1.20 
  -3  21   0    0.80    1.10 
   3  21   0    1.60    1.20 
  -3  21   0    3.30    1.30 
  -3  21   0    3.60    1.90 
   3  21   0    3.40    1.80 
  -5 -21   0   36.60    3.10 
  -5 -21   0   39.50    3.40 
  -5 -21   0   38.20    3.10 
  -5 -21   0   43.60    4.10 
  -5  21   0   44.30    4.00 
  -5  21   0   36.20    3.20 
  -5  21   0   30.90    3.00 
  -5  21   0   39.50    3.10 
  -5  21   0   41.20    3.40 
   5  21   0   28.10    3.50 
   5  21   0   31.90    3.30 
  -7 -21   0   27.90    2.70 
  -7 -21   0   21.30    2.50 
  -7 -21   0   27.60    2.70 
  -7 -21   0   22.30    2.40 
   7  21   0   25.50    2.80 
   7  21   0   22.20    3.20 
  -7  21   0   24.20    2.60 
  -7  21   0   30.60    3.30 
  -7  21   0   23.50    2.60 
  -7  21   0   27.00    3.40 
  -9 -21   0    3.70    1.20 
  -9 -21   0    3.80    1.20 
  -9 -21   0    3.30    1.20 
  -9 -21   0    4.20    1.60 
   9  21   0    4.20    1.70 
  -9  21   0    3.40    1.10 
   9  21   0    4.30    2.20 
  -9  21   0    4.30    1.40 
 -11 -21   0    7.90    1.20 
 -11 -21   0    8.60    1.70 
 -11 -21   0    6.10    1.20 
 -11 -21   0    5.10    1.10 
  11  21   0    5.80    1.50 
  11  21   0    5.20    1.20 
 -13 -21   0   22.50    1.70 
  13  21   0   18.50    2.20 
   0 -22   0    1.80    0.90 
   0 -22   0    1.40    0.90 
   0  22   0    2.10    1.70 
   0  22   0    0.20    1.10 
   0  22   0   -0.70    1.10 
   2 -22   0    0.90    1.00 
  -2 -22   0    1.70    0.90 
  -2 -22   0    0.80    0.80 
   2  22   0   -1.10    1.20 
   2  22   0    0.60    1.10 
  -2  22   0    1.60    1.10 
  -2  22   0    2.80    1.70 
  -2  22   0   -0.70    1.50 
   2  22   0    2.30    1.60 
  -4 -22   0   27.60    2.40 
  -4 -22   0   27.20    2.70 
  -4 -22   0   18.80    2.20 
  -4 -22   0   23.60    2.40 
   4  22   0   24.70    3.50 
   4  22   0   26.60    2.80 
  -4  22   0   22.40    2.50 
   4  22   0   34.50    3.50 
  -4  22   0   21.50    2.40 
  -6 -22   0   44.10    3.50 
  -6 -22   0   49.99    3.60 
  -6 -22   0   51.99    3.80 
  -6 -22   0   54.59    3.70 
   6  22   0   43.90    3.90 
   6  22   0   47.30    4.10 
  -6  22   0   58.99    4.50 
  -8 -22   0   77.39    4.90 
  -8 -22   0   80.49    4.80 
  -8 -22   0   69.49    4.70 
  -8 -22   0   69.09    4.80 
  -8  22   0   72.59    4.80 
   8  22   0   70.49    5.20 
  -8  22   0   83.59    5.20 
 -10 -22   0   -0.20    1.00 
 -10 -22   0    2.40    1.00 
 -10 -22   0    1.30    0.90 
 -10 -22   0    0.50    0.80 
  10  22   0    1.00    1.10 
 -10  22   0    1.10    0.80 
  10  22   0    1.70    1.10 
 -12 -22   0   26.50    1.90 
  12  22   0   20.10    2.00 
  12  22   0   19.40    2.40 
   1 -23   0    1.90    0.80 
  -1 -23   0    3.20    0.90 
  -1 -23   0   -1.90    1.20 
  -1 -23   0    0.60    1.20 
   1  23   0    0.90    1.00 
   1  23   0    3.90    2.70 
   1  23   0    1.20    1.70 
  -1  23   0    1.50    1.30 
  -1  23   0    3.10    2.80 
  -1  23   0    1.50    1.00 
  -3 -23   0   22.70    2.10 
  -3 -23   0   19.10    2.00 
   3  23   0   29.10    3.10 
  -3  23   0   29.00    3.30 
  -3  23   0   16.00    2.00 
   3  23   0   21.90    2.40 
   3  23   0   20.90    2.30 
  -3  23   0   22.90    2.20 
  -5 -23   0   42.20    3.60 
  -5 -23   0   34.30    2.80 
  -5 -23   0   39.90    2.90 
   5  23   0   34.80    3.00 
   5  23   0   35.20    3.20 
  -5  23   0   35.30    3.00 
  -5  23   0   45.20    3.60 
  -7 -23   0    8.70    1.30 
  -7 -23   0   11.50    1.60 
  -7 -23   0   12.20    1.70 
   7  23   0    8.40    1.40 
  -7  23   0   15.30    2.10 
   7  23   0   11.10    1.60 
  -7  23   0    9.50    1.30 
  -9 -23   0    3.70    0.90 
  -9 -23   0    1.70    1.10 
  -9 -23   0    2.10    0.70 
  -9  23   0    2.90    0.70 
   9  23   0    2.00    0.90 
   9  23   0    1.30    1.00 
 -11 -23   0    2.10    0.60 
  11  23   0    1.80    0.70 
   0 -24   0    0.80    0.70 
   0  24   0    3.00    1.50 
   0  24   0    0.90    0.90 
  -2 -24   0   16.40    1.60 
  -2  24   0   10.90    1.40 
   2  24   0   17.40    1.90 
  -2  24   0   14.90    1.70 
   2  24   0   15.40    2.00 
  -4 -24   0    7.20    1.20 
  -4 -24   0   11.00    1.30 
   4  24   0    6.60    1.10 
   4  24   0    9.00    1.20 
  -4  24   0    8.00    1.20 
  -6 -24   0    0.10    0.70 
  -6 -24   0   -0.90    0.70 
   6  24   0   -0.70    0.70 
  -6  24   0    0.40    0.60 
   6  24   0   -0.10    0.80 
  -8 -24   0   -0.40    0.50 
  -8 -24   0    1.90    1.10 
   8  24   0   -0.60    0.60 
  -1  25   0    3.80    0.80 
  -3 -25   0    0.50    0.70 
  -3  25   0    0.30    0.60 
   3  25   0    1.00    0.70 
  -5 -25   0   -1.20    0.60 
  -5  25   0    0.40    0.50 
   5  25   0    1.20    0.50 
 -24   0   1    0.30    1.00 
  24   0  -1   -0.80    1.00 
 -24   0   1   -0.30    1.00 
  24   0  -1   -0.20    0.80 
 -24   0   1   -0.60    0.80 
 -24   0   1   -1.80    0.90 
  24   0  -1    0.80    1.00 
 -22   0   1    0.60    1.30 
 -22   0   1    0.90    1.40 
 -22   0   1    0.60    1.40 
 -22   0   1   -0.10    1.30 
  22   0  -1    0.50    1.10 
  22   0  -1    0.00    1.30 
  22   0  -1    0.10    1.20 
 -20   0   1    0.10    1.30 
 -20   0   1    0.90    1.40 
  20   0  -1    1.60    1.30 
  20   0  -1    2.20    1.50 
 -20   0   1   -0.50    1.30 
 -18   0   1   -2.90    1.30 
 -18   0   1    0.60    1.30 
  18   0  -1   -1.10    1.10 
  18   0  -1   -1.00    1.10 
 -18   0   1   -2.60    1.30 
  18   0  -1   -3.00    1.30 
 -18   0   1   -1.70    1.20 
  18   0  -1   -2.40    1.30 
 -18   0   1   -0.10    1.30 
 -18   0   1   -2.40    1.30 
  16   0  -1    1.40    1.10 
  16   0  -1    3.00    1.50 
 -16   0   1    2.50    2.10 
 -16   0   1   -1.80    1.10 
  16   0  -1    1.20    1.20 
 -16   0   1   -0.30    1.30 
 -14   0   1   -2.30    1.10 
  14   0  -1    0.00    0.90 
  14   0  -1   -0.30    1.00 
 -14   0   1    0.20    1.00 
  12   0  -1    0.90    0.80 
  12   0  -1   -0.30    0.90 
  10   0  -1   -0.20    0.60 
  10   0  -1   -0.40    0.70 
  10   0  -1   -0.10    0.80 
 -10   0   1    1.70    4.10 
   8   0  -1   -0.40    0.50 
   8   0  -1   -0.20    0.60 
  -8   0   1   -0.40    3.00 
  -6   0   1    2.90    3.70 
  -6   0   1    0.60    0.20 
   6   0  -1    0.00    0.60 
  -6   0   1    0.70    0.20 
   6   0  -1    3.10    3.20 
   6   0  -1    0.00    0.50 
  -4   0   1   -0.10    0.10 
  -4   0   1   -0.10    0.40 
   4   0  -1   -0.70    2.00 
  -4   0   1   -0.20    1.50 
   4   0  -1    0.10    0.40 
   4   0  -1    0.50    0.40 
  -2   0   1   -0.30    0.90 
  -2   0   1    0.20    0.10 
   2   0  -1    0.40    0.20 
   2   0  -1    0.10    0.20 
  -2   0   1    0.20    0.10 
  -2   0   1    0.00    0.20 
   2   0  -1    0.10    0.80 
   2   0   1    1.30    0.20 
  -2   0  -1   -0.10    0.60 
   2   0   1    0.20    0.20 
   2   0   1    0.20    0.70 
   4   0   1    0.40    0.50 
  -4   0  -1   -1.70    1.40 
  -4   0  -1    0.60    0.30 
   4   0   1    0.50    0.50 
  -4   0  -1    0.70    1.90 
   6   0   1   -0.40    0.50 
  -6   0  -1   -2.90    2.20 
  -6   0  -1    0.40    0.20 
  -6   0  -1    0.20    2.30 
  -8   0  -1    1.30    3.60 
  -8   0  -1    2.90    3.20 
  -8   0  -1    1.70    0.50 
   8   0   1    0.30    1.00 
 -10   0  -1   -1.20    4.70 
  10   0   1    0.90    0.90 
 -10   0  -1    0.10    0.10 
 -10   0  -1    0.70    0.70 
  12   0   1   -0.10    0.90 
  12   0   1    0.20    0.80 
  14   0   1    0.60    1.00 
 -14   0  -1    0.90    1.00 
  14   0   1   -0.70    1.10 
  14   0   1    0.70    0.80 
 -14   0  -1   -2.20    1.10 
  14   0   1    0.10    0.90 
 -14   0  -1   -1.70    1.00 
  16   0   1   -0.80    0.90 
 -16   0  -1   -0.10    1.30 
 -16   0  -1    0.30    1.40 
  16   0   1   -0.30    1.10 
 -16   0  -1   -0.40    1.10 
  16   0   1   -0.20    1.10 
 -16   0  -1   -1.20    0.60 
 -16   0  -1   -1.40    1.30 
  16   0   1   -0.50    1.20 
 -18   0  -1   -1.60    1.30 
 -18   0  -1    0.70    0.80 
 -18   0  -1   -2.50    1.20 
 -18   0  -1    0.40    1.50 
  18   0   1   -3.00    1.30 
  18   0   1   -1.30    1.10 
 -18   0  -1   -0.50    1.20 
 -20   0  -1   -1.30    1.50 
  20   0   1   -0.20    1.00 
 -20   0  -1   -2.00    1.20 
 -20   0  -1   -1.90    1.10 
  20   0   1    0.20    1.30 
  20   0   1    1.00    1.40 
 -20   0  -1   -0.20    1.50 
 -20   0  -1   -0.90    1.20 
  22   0   1   -0.10    1.10 
 -22   0  -1    0.50    1.00 
  22   0   1    0.20    1.00 
 -22   0  -1    0.20    1.20 
  22   0   1    0.80    1.20 
 -22   0  -1   -0.50    1.20 
 -22   0  -1   -0.40    1.40 
  24   0   1    0.70    0.70 
  24   0   1   -0.50    0.80 
 -24   0  -1   -1.20    0.80 
 -24   0  -1    0.10    0.80 
  24   0   1   -0.30    0.80 
 -24   0  -1    1.30    1.10 
 -24   0  -1   -1.40    0.80 
  25  -1  -1    6.10    0.90 
 -25  -1   1    4.10    0.90 
  25  -1  -1    7.20    1.20 
  25  -1  -1    3.50    1.00 
 -25  -1   1    3.50    0.80 
 -25  -1   1    5.10    1.20 
  25   1  -1    5.90    1.00 
 -25   1   1    4.40    1.00 
  25   1  -1    8.00    1.00 
 -25   1   1    5.80    0.90 
 -25   1   1    6.40    0.90 
  23  -1  -1    4.60    1.30 
 -23  -1   1    2.20    1.10 
 -23  -1   1    4.40    1.40 
  23  -1  -1    4.00    1.30 
 -23  -1   1    3.00    1.40 
  23  -1  -1    7.00    1.40 
 -23  -1   1    4.10    1.20 
 -23  -1   1    3.70    1.70 
 -23   1   1    4.50    2.30 
 -23   1   1    3.50    1.10 
  23   1  -1    6.60    1.70 
  23   1  -1    3.50    1.30 
 -23   1   1    2.80    1.20 
 -23   1   1    3.30    1.10 
 -23   1   1    3.70    1.30 
  23   1  -1    4.50    1.50 
 -21  -1   1    4.30    1.60 
 -21  -1   1    5.40    1.80 
 -21  -1   1    9.20    1.70 
 -21  -1   1    5.80    1.70 
  21  -1  -1    5.50    1.40 
  21  -1  -1    9.10    2.00 
 -21   1   1    9.40    2.10 
  21   1  -1    7.90    1.60 
 -21   1   1    5.60    1.80 
 -21   1   1    7.80    1.90 
 -21   1   1    5.90    1.70 
  21   1  -1    7.50    2.00 
 -21   1   1    7.90    1.80 
 -19  -1   1   12.50    2.10 
 -19  -1   1   16.90    2.70 
 -19  -1   1   18.00    2.60 
  19  -1  -1   16.10    2.40 
  19  -1  -1   12.40    2.10 
  19  -1  -1    9.80    1.90 
  19  -1  -1   13.40    2.30 
 -19   1   1   18.40    2.60 
  19   1  -1   16.70    2.20 
 -19   1   1   15.70    2.40 
 -19   1   1   14.50    2.50 
 -19   1   1   10.50    2.60 
  19   1  -1   14.20    2.40 
  19   1  -1    9.60    2.10 
  19   1  -1   11.30    2.10 
 -19   1   1   15.80    2.50 
  17  -1  -1    6.10    1.80 
 -17  -1   1    5.10    2.30 
 -17  -1   1    5.90    1.80 
 -17  -1   1    6.10    1.90 
 -17  -1   1   10.70    2.10 
  17  -1  -1    9.60    1.60 
  17  -1  -1    8.00    1.80 
  17  -1  -1    7.30    2.40 
  17   1  -1    6.20    1.90 
 -17   1   1   10.60    2.00 
 -17   1   1   10.50    2.00 
 -17   1   1    6.80    2.00 
 -17   1   1    8.20    1.90 
  17   1  -1    9.50    1.60 
 -17   1   1    4.80    1.70 
  17   1  -1    9.30    2.10 
 -17   1   1   12.00    2.30 
  17   1  -1   10.10    2.00 
 -15  -1   1   13.10    2.00 
  15  -1  -1   14.70    2.20 
 -15  -1   1   15.40    2.20 
  15  -1  -1   14.00    1.80 
  15  -1  -1   13.80    2.00 
 -15  -1   1    9.80    2.10 
 -15  -1   1   15.10    2.20 
  15  -1  -1   13.00    2.10 
  15   1  -1   12.10    1.70 
  15   1  -1   12.00    2.00 
 -15   1   1   13.60    2.20 
 -15   1   1   14.70    2.60 
  15   1  -1   12.00    2.00 
  15   1  -1   16.00    2.20 
 -15   1   1   18.50    2.30 
 -15   1   1   15.50    2.20 
 -15   1   1   11.30    2.10 
 -13  -1   1   44.40    3.10 
 -13  -1   1   42.60    3.50 
  13  -1  -1   40.20    3.40 
  13   1  -1   45.80    3.20 
  13   1  -1   43.20    3.60 
 -13   1   1   40.20    3.40 
  13   1  -1   40.20    3.30 
  13   1  -1   40.60    3.00 
 -13   1   1   38.10    3.70 
 -13   1   1   45.50    4.50 
 -11  -1   1   34.40    2.60 
  11  -1  -1   26.00    2.60 
 -11  -1   1   30.70    2.30 
  11   1  -1   24.60    2.30 
  11   1  -1   29.00    2.70 
  -9  -1   1   33.20    2.20 
  -9  -1   1   45.50    9.20 
   9  -1  -1   39.60    2.80 
   9  -1  -1   29.00    3.40 
  -9  -1   1   35.80    2.40 
  -9  -1   1   52.79    9.20 
   9   1  -1   38.70    2.90 
   9   1  -1   37.50    3.90 
  -9   1   1   35.30    8.70 
   9   1  -1   36.20    2.50 
   7  -1  -1  220.08   12.40 
  -7  -1   1  217.98   12.00 
  -7  -1   1  237.98   20.50 
   7  -1  -1  222.78   12.40 
  -7   1   1  220.78   12.00 
   7   1  -1  239.08   21.30 
   7   1  -1  222.38   12.50 
   5  -1  -1   74.69    4.40 
  -5  -1   1   74.59    4.50 
  -5  -1   1   88.39    4.60 
  -5  -1   1   76.69    4.20 
  -5  -1   1   92.29    9.70 
   5  -1  -1   70.29    4.40 
   5  -1  -1   82.09    9.00 
   5   1  -1   83.39    9.80 
   5   1  -1   69.39    4.50 
   5   1  -1   73.89    4.60 
  -5   1   1   74.99    4.20 
  -3  -1   1  889.11   48.20 
   3  -1  -1  795.42   48.30 
  -3  -1   1  971.10   53.09 
   3  -1  -1  939.61   48.20 
   3  -1  -1  989.50   51.89 
  -3   1   1  879.91   48.20 
  -1  -1   1  506.25   29.60 
   1  -1  -1  548.65   27.60 
   1  -1  -1  529.05   28.70 
  -1  -1   1  510.25   27.60 
   1   1  -1  500.05   27.60 
  -1  -1  -1  536.15   30.70 
   1  -1   1  569.04   28.60 
  -1  -1  -1  521.65   28.60 
   1  -1   1  491.95   28.50 
   1  -1   1  550.04   29.60 
   1   1   1  557.94   30.90 
  -3  -1  -1 1432.06   81.09 
  -3   1  -1 1455.35   79.59 
   5  -1   1  400.86   21.60 
  -5  -1  -1  362.96   21.50 
   5  -1   1  412.16   21.70 
  -5  -1  -1  398.46   28.10 
  -5  -1  -1  433.96   21.80 
  -5  -1  -1  390.26   28.30 
   5   1   1  401.36   21.70 
  -5   1  -1  440.66   21.60 
  -5   1  -1  382.16   26.50 
   5   1   1  392.66   21.80 
   7  -1   1   53.39    3.50 
  -7  -1  -1   57.09    9.30 
   7  -1   1   56.49    3.40 
  -7  -1  -1   54.29    3.20 
  -7  -1  -1   68.19    9.80 
  -7   1  -1   51.39    7.80 
   7   1   1   52.99    3.60 
   7   1   1   52.29    3.50 
  -7   1  -1   52.29    3.20 
  -9  -1  -1   16.20    1.20 
  -9  -1  -1   27.60    7.40 
   9  -1   1   13.30    1.70 
   9  -1   1   13.10    1.70 
  -9  -1  -1   17.80    7.10 
  -9   1  -1   27.60    8.70 
  -9   1  -1   13.60    6.30 
   9   1   1   13.60    1.80 
  -9   1  -1   17.40    1.30 
   9   1   1   12.30    1.80 
   9   1   1   12.20    1.40 
 -11  -1  -1  465.75   25.20 
  11  -1   1  432.96   25.10 
  11  -1   1  465.65   25.50 
  11   1   1  459.15   25.20 
  11   1   1  498.95   25.60 
  13  -1   1   44.40    3.50 
  13  -1   1   36.10    3.20 
  13  -1   1   36.90    3.40 
 -13  -1  -1   47.90    3.50 
  13  -1   1   39.70    3.20 
 -13  -1  -1   37.40    3.20 
  13   1   1   42.80    3.20 
 -13   1  -1   42.70    3.70 
  13   1   1   38.50    3.50 
  13   1   1   40.30    3.50 
 -15  -1  -1   49.50    3.90 
 -15  -1  -1   38.20    3.90 
  15  -1   1   44.80    3.70 
  15  -1   1   45.30    3.60 
  15  -1   1   46.80    3.90 
 -15  -1  -1   53.69    4.00 
  15  -1   1   46.80    3.50 
  15   1   1   47.10    3.70 
 -15   1  -1   52.99    4.00 
 -15   1  -1   42.60    3.70 
  15   1   1   45.00    4.00 
 -15   1  -1   36.00    3.60 
 -15   1  -1   49.60    3.90 
 -15   1  -1   49.80    4.20 
  15   1   1   47.90    3.50 
 -15   1  -1   39.70    3.80 
  15   1   1   47.70    3.80 
 -17  -1  -1    1.80    1.50 
 -17  -1  -1    6.90    1.70 
  17  -1   1    6.00    1.70 
  17  -1   1    4.80    1.60 
  17  -1   1    6.50    1.50 
  17  -1   1    3.60    1.40 
 -17  -1  -1    5.00    1.60 
 -17   1  -1    7.10    1.90 
 -17   1  -1    7.30    2.00 
  17   1   1    5.40    1.80 
  17   1   1    4.10    1.50 
 -17   1  -1    5.20    1.90 
  17   1   1    3.00    1.50 
  17   1   1    3.90    1.60 
 -17   1  -1    2.00    1.40 
 -17   1  -1    6.30    1.90 
 -17   1  -1    3.60    1.50 
  19  -1   1    2.50    1.50 
 -19  -1  -1    5.50    1.80 
 -19  -1  -1    3.10    1.80 
  19  -1   1    4.00    1.80 
  19   1   1    6.50    2.60 
 -19   1  -1    3.40    2.10 
  19   1   1    9.00    3.20 
 -19   1  -1    5.90    1.80 
  19   1   1    3.10    1.50 
  19   1   1    4.80    1.90 
 -19   1  -1    3.40    1.30 
 -19   1  -1    2.90    2.70 
 -21  -1  -1    8.10    1.70 
  21  -1   1   14.60    2.20 
 -21  -1  -1    9.60    2.00 
  21  -1   1    9.60    2.00 
  21  -1   1    7.90    1.50 
 -21  -1  -1    9.00    1.90 
 -21  -1  -1    6.60    1.50 
  21   1   1   10.30    1.90 
 -21   1  -1    9.80    2.00 
  21   1   1    8.10    1.80 
 -21   1  -1    7.30    1.60 
  21   1   1   10.00    1.60 
 -21   1  -1    9.50    2.10 
 -21   1  -1    8.80    1.80 
 -21   1  -1    7.40    1.90 
 -23  -1  -1    1.90    1.10 
 -23  -1  -1    2.70    1.30 
  23  -1   1    5.10    1.30 
 -23  -1  -1    3.40    1.20 
 -23  -1  -1    1.40    1.20 
  23   1   1    2.80    1.10 
  23   1   1    4.30    1.10 
 -23   1  -1    2.70    1.20 
 -23   1  -1    3.30    1.20 
 -23   1  -1    2.90    1.20 
 -23   1  -1    1.20    1.00 
 -23   1  -1    4.10    1.50 
 -25  -1  -1    2.60    0.80 
  25  -1   1    6.60    1.00 
  25  -1   1    5.60    0.80 
 -25  -1  -1    4.00    0.90 
  25   1   1    4.90    0.70 
 -25   1  -1    4.50    1.00 
  25   1   1    7.80    1.10 
 -25   1  -1    3.40    0.80 
  24  -2  -1    7.50    1.20 
 -24  -2   1    4.90    1.20 
 -24  -2   1    5.40    1.10 
 -24  -2   1    7.40    1.20 
 -24  -2   1    4.60    1.00 
  24   2  -1    8.80    1.40 
 -24   2   1    7.50    1.40 
  24   2  -1    5.60    1.10 
 -24   2   1   10.10    1.70 
 -24   2   1    5.20    1.20 
 -24   2   1    4.80    1.10 
  22  -2  -1    1.00    1.10 
 -22  -2   1    1.40    1.30 
  22  -2  -1    1.50    1.30 
 -22  -2   1   -1.50    0.90 
 -22  -2   1    1.60    1.50 
 -22  -2   1    1.00    1.20 
  22   2  -1    2.80    1.30 
  22   2  -1    0.50    1.50 
 -22   2   1    0.60    1.30 
 -22   2   1   -0.70    1.30 
 -22   2   1    1.80    1.40 
 -22   2   1    2.10    1.40 
  22   2  -1    2.00    1.10 
 -22   2   1    1.40    1.40 
 -22   2   1   -0.80    1.50 
  20  -2  -1   26.70    3.10 
 -20  -2   1   23.20    2.80 
  20  -2  -1   25.10    2.80 
 -20  -2   1   23.40    3.10 
 -20  -2   1   23.60    3.00 
  20  -2  -1   27.30    3.00 
  20   2  -1   28.50    3.30 
 -20   2   1   23.90    3.10 
 -20   2   1   20.50    2.70 
 -20   2   1   25.30    3.20 
  20   2  -1   27.30    2.90 
  20   2  -1   29.00    3.10 
 -20   2   1   23.50    3.10 
 -20   2   1   21.60    3.00 
 -20   2   1   20.70    3.00 
  18  -2  -1   25.30    3.10 
  18  -2  -1   28.40    3.00 
 -18  -2   1   29.80    3.10 
 -18  -2   1   30.80    3.20 
  18  -2  -1   26.30    3.10 
  18  -2  -1   25.30    3.10 
  18   2  -1   22.10    3.30 
  18   2  -1   27.90    3.00 
 -18   2   1   36.60    3.50 
  18   2  -1   27.90    3.30 
 -18   2   1   32.80    3.40 
 -18   2   1   34.30    3.50 
 -18   2   1   29.50    3.50 
 -18   2   1   29.20    3.20 
 -18   2   1   34.10    3.80 
  18   2  -1   27.80    3.50 
  16  -2  -1   14.70    2.30 
  16  -2  -1   15.20    2.40 
 -16  -2   1   21.10    2.70 
  16  -2  -1   17.20    2.60 
 -16   2   1   21.10    2.70 
  16   2  -1   17.90    2.30 
  16   2  -1   16.30    2.50 
 -16   2   1   18.00    2.60 
  16   2  -1   20.80    2.70 
 -16   2   1   20.80    2.60 
 -16   2   1   17.80    2.60 
 -16   2   1   21.50    2.60 
  16   2  -1   17.60    2.80 
 -16   2   1   20.50    3.50 
 -14  -2   1   86.09    5.20 
 -14  -2   1   83.89    6.30 
 -14  -2   1   66.69    5.70 
  14  -2  -1   75.89    5.20 
  14  -2  -1   86.99    5.70 
 -14   2   1   83.89    5.50 
 -14   2   1   80.69    5.70 
  14   2  -1   85.39    5.90 
 -14   2   1   78.19    6.00 
  14   2  -1   78.89    5.60 
  14   2  -1   88.29    5.40 
  14   2  -1   80.89    5.20 
 -14   2   1   78.49    5.70 
 -14   2   1   83.49    5.60 
 -12  -2   1  152.18    8.70 
 -12  -2   1  160.98    8.80 
  12  -2  -1  144.39    9.00 
  12  -2  -1  144.69    8.60 
 -12   2   1  157.98    9.40 
  12   2  -1  146.19    8.80 
  12   2  -1  153.78    9.20 
  10  -2  -1   17.10    2.00 
 -10  -2   1   19.80    1.70 
  10  -2  -1   21.00    2.30 
 -10  -2   1   22.90    8.80 
 -10   2   1   25.00    8.10 
   8  -2  -1  175.08    9.90 
  -8  -2   1  150.28   17.80 
  -8  -2   1  192.18   10.10 
   8  -2  -1  181.38    9.90 
   8   2  -1  168.88   10.20 
  -8   2   1  156.08   16.20 
   8   2  -1  186.58   10.10 
  -8   2   1  173.28   16.50 
  -6  -2   1  425.56   21.50 
  -6  -2   1  365.46   29.00 
  -6  -2   1  419.86   21.50 
   6  -2  -1  394.76   21.30 
   6  -2  -1  403.76   27.80 
   6  -2  -1  391.66   21.30 
  -6   2   1  365.16   21.20 
   6   2  -1  413.56   30.50 
  -6   2   1  384.36   26.70 
   6   2  -1  406.06   21.40 
   6   2  -1  375.56   21.50 
  -4  -2   1   25.20    4.90 
   4  -2  -1   20.10    1.30 
   4  -2  -1   25.30    4.10 
   4  -2  -1   17.50    1.20 
  -4  -2   1   14.70    1.40 
   4   2  -1   17.60    1.70 
   4   2  -1   21.00    5.40 
  -4   2   1   16.60    1.60 
  -2  -2   1  786.22   47.10 
   2  -2  -1  978.10   48.60 
   2  -2  -1  867.61   47.10 
   2   2  -1  910.51   55.09 
  -2   2   1  898.41   48.40 
   0  -2  -1  514.05   28.00 
   0  -2  -1  521.65   26.50 
   0  -2  -1  497.15   26.30 
   0  -2   1  513.95   28.00 
   0  -2   1  445.26   26.40 
   0   2  -1  502.15   26.20 
   0   2   1  447.36   26.30 
   0   2   1  516.45   26.50 
   0   2  -1  497.25   26.50 
   0   2  -1  496.35   28.00 
   2  -2   1  572.44   31.30 
   2  -2   1  625.44   32.80 
  -2  -2  -1  552.04   35.10 
  -2  -2  -1  606.24   31.50 
  -2   2  -1  550.84   31.40 
   2   2   1  650.33   31.50 
  -2   2  -1  573.54   32.40 
   2   2   1  583.34   31.40 
  -4  -2  -1 1222.38   71.59 
  -4  -2  -1 1217.58   72.09 
   4   2   1 1256.67   65.09 
  -4   2  -1 1198.18   68.79 
  -4   2  -1 1214.28   68.19 
   6  -2   1  232.48   13.10 
  -6  -2  -1  215.28   13.00 
  -6  -2  -1  246.18   20.80 
   6  -2   1  230.68   13.00 
  -6  -2  -1  263.57   13.30 
  -6  -2  -1  233.38   21.10 
  -6   2  -1  240.48   18.60 
   6   2   1  235.48   13.30 
  -6   2  -1  244.28   13.00 
   6   2   1  237.88   13.10 
  -6   2  -1  249.28   18.10 
   8  -2   1  138.99    7.80 
  -8  -2  -1  142.29   16.80 
   8  -2   1  127.29    8.00 
  -8  -2  -1  151.88   17.40 
  -8  -2  -1  130.79    7.70 
   8   2   1  131.19    8.40 
   8   2   1  143.59    8.00 
  -8   2  -1  137.69    7.70 
  -8   2  -1  147.69   14.50 
  -8   2  -1  133.89   13.80 
 -10  -2  -1  574.14   29.40 
 -10  -2  -1  533.15   53.19 
  10  -2   1  502.25   29.20 
  10  -2   1  557.84   29.50 
  10   2   1  543.75   29.60 
 -12  -2  -1   38.20    2.80 
  12  -2   1   38.50    3.10 
  12  -2   1   37.60    2.70 
 -12  -2  -1   39.70    2.80 
  12   2   1   37.60    2.90 
  12   2   1   37.00    3.20 
 -12   2  -1   35.90    2.90 
  12   2   1   36.40    3.30 
  12   2   1   34.80    2.80 
 -12   2  -1   33.70    3.00 
 -12   2  -1   34.80    3.10 
  14  -2   1   29.40    2.90 
  14  -2   1   25.60    2.40 
  14  -2   1   21.80    2.70 
 -14  -2  -1   30.20    3.10 
 -14  -2  -1   20.40    2.90 
 -14  -2  -1   27.30    2.40 
  14  -2   1   26.40    2.50 
  14   2   1   30.90    2.60 
  14   2   1   28.40    2.70 
  14   2   1   31.90    3.10 
 -14   2  -1   31.10    2.80 
 -14   2  -1   29.40    3.10 
 -14   2  -1   32.30    3.00 
 -14   2  -1   27.80    2.90 
 -14   2  -1   29.10    3.20 
  14   2   1   27.90    2.80 
 -14   2  -1   34.20    3.00 
  16  -2   1   17.40    2.60 
 -16  -2  -1   11.30    2.30 
  16  -2   1   15.80    2.30 
  16  -2   1   16.00    2.20 
  16   2   1   14.50    2.20 
  16   2   1   17.50    2.50 
 -16   2  -1   20.10    2.60 
  16   2   1   13.90    2.30 
 -16   2  -1   18.00    2.60 
 -16   2  -1   19.70    2.80 
 -16   2  -1   16.90    2.90 
  16   2   1   17.40    2.50 
 -16   2  -1   18.90    2.60 
 -16   2  -1   17.80    2.60 
 -18  -2  -1   21.80    2.70 
 -18  -2  -1   20.20    2.60 
  18  -2   1   24.30    3.00 
  18  -2   1   23.10    2.90 
  18  -2   1   21.40    2.60 
  18  -2   1   22.40    2.90 
 -18  -2  -1   20.60    2.90 
  18   2   1   21.60    3.00 
 -18   2  -1   21.40    3.10 
  18   2   1   20.50    2.70 
 -18   2  -1   18.90    2.70 
 -18   2  -1   18.50    3.20 
 -18   2  -1   20.40    2.70 
  18   2   1   21.90    3.10 
 -18   2  -1   24.40    3.20 
  18   2   1   20.40    3.20 
 -18   2  -1   23.10    3.20 
 -18   2  -1   21.10    3.00 
  20  -2   1   41.40    3.70 
 -20  -2  -1   31.90    3.10 
  20  -2   1   31.80    3.40 
 -20  -2  -1   35.80    3.70 
  20  -2   1   37.10    3.30 
 -20  -2  -1   40.50    3.50 
 -20   2  -1   36.40    3.60 
  20   2   1   43.40    3.70 
 -20   2  -1   34.10    3.40 
  20   2   1   37.90    3.30 
 -20   2  -1   36.30    3.70 
  20   2   1   38.50    3.80 
 -20   2  -1   39.30    3.90 
 -20   2  -1   38.20    3.80 
 -22  -2  -1    4.80    1.60 
 -22  -2  -1    4.00    1.40 
  22  -2   1    5.40    1.40 
  22  -2   1    7.10    1.40 
  22  -2   1    5.00    1.40 
 -22  -2  -1    4.40    1.80 
  22   2   1    7.20    1.40 
 -22   2  -1    3.80    1.50 
 -22   2  -1    4.60    1.50 
 -22   2  -1    2.20    1.60 
  22   2   1    6.40    1.30 
 -22   2  -1    4.10    1.60 
 -22   2  -1    3.10    1.50 
  22   2   1    5.40    1.60 
 -22   2  -1    5.20    2.50 
 -24  -2  -1    0.50    0.80 
  24  -2   1   -0.50    0.70 
  24  -2   1    0.40    0.90 
 -24  -2  -1    1.20    1.00 
  24  -2   1    1.20    0.80 
 -24  -2  -1   -0.10    0.70 
 -24   2  -1   -0.90    0.80 
 -24   2  -1    1.00    0.90 
 -24   2  -1    0.70    0.80 
  24   2   1    1.50    0.90 
  24   2   1    1.10    0.80 
  24   2   1    0.40    1.00 
 -24   2  -1    0.10    0.90 
 -24   2  -1    0.70    1.10 
  25  -3  -1    6.40    1.30 
  25  -3  -1   12.70    1.20 
 -25  -3   1    9.80    1.30 
 -25  -3   1    8.80    1.10 
 -25   3   1    8.20    1.10 
 -25   3   1    8.40    1.20 
 -25   3   1    9.40    1.40 
  23  -3  -1    9.00    1.40 
 -23  -3   1    5.70    1.40 
  23  -3  -1    7.00    1.30 
  23  -3  -1    8.70    1.60 
 -23  -3   1    7.00    1.40 
 -23  -3   1    5.10    1.40 
 -23   3   1    9.30    2.10 
 -23   3   1    6.80    1.50 
 -23   3   1    6.90    1.50 
  23   3  -1    6.10    1.20 
  23   3  -1    8.00    1.60 
 -23   3   1    9.10    1.70 
 -23   3   1    6.80    1.50 
  23   3  -1    7.80    1.40 
 -21  -3   1    0.30    1.30 
 -21  -3   1    1.00    1.10 
 -21  -3   1   -0.50    1.30 
  21  -3  -1    0.30    1.10 
  21  -3  -1    0.20    1.10 
  21  -3  -1    0.40    1.30 
 -21   3   1    1.60    1.50 
  21   3  -1    0.00    1.10 
  21   3  -1    0.20    1.30 
 -21   3   1   -1.50    1.20 
  21   3  -1    0.90    1.30 
 -21   3   1   -0.30    1.30 
 -21   3   1   -0.90    1.50 
 -21   3   1    0.40    1.30 
 -21   3   1   -0.20    1.10 
 -21   3   1   -0.80    1.70 
  19  -3  -1   12.20    3.10 
  19  -3  -1   10.20    2.00 
 -19   3   1   10.90    3.00 
 -19   3   1   10.60    2.50 
  19   3  -1    6.80    2.20 
  19   3  -1   10.40    2.00 
  19   3  -1    9.30    3.30 
 -19   3   1    9.20    2.90 
  19   3  -1    9.40    2.30 
 -19   3   1   12.40    2.90 
  17  -3  -1    3.80    1.40 
  17  -3  -1    5.70    1.50 
  17  -3  -1    4.10    1.20 
 -17  -3   1    5.00    1.60 
  17  -3  -1    6.50    1.60 
 -17   3   1    6.40    1.90 
  17   3  -1    4.50    1.80 
 -17   3   1    2.20    1.60 
  17   3  -1    4.30    1.70 
  17   3  -1    4.80    1.70 
 -17   3   1    5.90    2.20 
  17   3  -1    4.50    1.50 
  17   3  -1    5.20    1.50 
 -17   3   1    4.40    1.90 
 -17   3   1    5.30    1.60 
 -17   3   1    9.90    2.20 
 -17   3   1    6.10    1.80 
 -15  -3   1    4.00    1.50 
  15  -3  -1    4.40    1.40 
  15  -3  -1    6.40    1.60 
  15  -3  -1    6.50    1.40 
  15  -3  -1    6.20    1.20 
 -15  -3   1    7.30    1.50 
 -15   3   1    7.10    1.80 
  15   3  -1    6.00    1.50 
 -15   3   1    7.50    1.90 
 -15   3   1    4.80    1.80 
 -15   3   1    6.50    1.70 
  15   3  -1    6.00    1.70 
  15   3  -1    5.40    1.60 
  15   3  -1    6.60    1.70 
 -15   3   1    4.00    1.60 
 -15   3   1    7.20    1.70 
  15   3  -1    7.70    1.40 
 -15   3   1    7.60    1.70 
  13  -3  -1  223.48   15.10 
  13  -3  -1  254.47   14.00 
 -13  -3   1  253.67   14.10 
 -13   3   1  250.77   14.20 
  13   3  -1  243.28   14.50 
 -13   3   1  276.87   14.90 
  13   3  -1  252.07   14.10 
 -13   3   1  255.97   14.60 
  13   3  -1  249.78   14.60 
 -13   3   1  231.88   14.80 
 -13   3   1  253.97   14.30 
  13   3  -1  262.47   14.70 
 -13   3   1  245.58   14.60 
  11  -3  -1   30.70    2.70 
 -11  -3   1   36.20    2.50 
  11  -3  -1   26.50    2.90 
 -11  -3   1   37.90    2.70 
  11   3  -1   32.20    2.90 
  11   3  -1   30.30    2.60 
  -9  -3   1  364.06   18.10 
  -9  -3   1  329.67   30.10 
  -9  -3   1  335.67   17.70 
   9  -3  -1  306.37   17.70 
   9  -3  -1  314.87   17.80 
  -9   3   1  282.57   17.40 
  -9   3   1  333.37   25.70 
   9   3  -1  317.67   19.60 
   9   3  -1  310.77   17.70 
   9   3  -1  320.27   18.00 
  -9   3   1  357.76   25.90 
   7  -3  -1  287.37   16.70 
   7  -3  -1  316.97   16.80 
  -7  -3   1  302.77   25.90 
  -7  -3   1  327.07   17.00 
  -7   3   1  309.87   22.20 
   7   3  -1  295.27   17.10 
  -7   3   1  316.97   22.50 
  -7   3   1  294.97   16.60 
   7   3  -1  316.17   16.90 
   5  -3  -1  103.89    5.80 
   5  -3  -1   92.39    5.60 
   5  -3  -1  101.89    9.30 
  -5  -3   1   96.19   11.20 
  -5  -3   1  115.69    6.10 
  -5  -3   1  110.69    6.20 
  -5   3   1  103.09    5.80 
   5   3  -1   92.69   12.00 
   5   3  -1  111.49    6.10 
  -5   3   1   95.29    8.60 
   5   3  -1  106.19    6.20 
  -3  -3   1   99.89    9.90 
   3  -3  -1   74.59    4.70 
  -3  -3   1  101.39    5.00 
  -3  -3   1  102.59    5.20 
   3  -3  -1   74.99    6.30 
   3   3  -1   70.19    8.90 
  -3   3   1   94.69    5.00 
   3   3  -1   84.89    5.10 
   3   3  -1   79.49    4.90 
   3   3  -1   85.89    5.00 
  -1  -3   1  167.68    8.90 
   1  -3  -1  163.58    8.70 
  -1  -3   1  158.08   11.90 
   1  -3  -1  162.98   10.00 
   1  -3  -1  168.58    8.90 
  -1  -3   1  178.08    9.00 
   1   3  -1  158.28    9.00 
   1   3  -1  163.08    9.00 
  -1   3   1  164.58    9.00 
   1   3  -1  156.58   11.90 
  -1   3   1  166.28   10.10 
   1   3  -1  155.28    8.80 
  -1  -3  -1  713.33   42.50 
  -1  -3  -1  680.03   39.10 
   1  -3   1  756.62   40.10 
  -1  -3  -1  744.13   43.20 
  -1   3  -1  704.93   39.20 
   1   3   1  833.32   39.30 
  -1   3  -1  711.23   40.10 
  -3  -3  -1   91.79    9.80 
  -3  -3  -1   99.79    5.30 
  -3  -3  -1  105.09   10.40 
  -3   3  -1   96.19    6.70 
  -3   3  -1   86.59    5.20 
   3   3   1   74.39    5.30 
  -5  -3  -1 1670.83   97.19 
   5  -3   1 1581.04   87.39 
  -5  -3  -1 1736.83   96.99 
   5   3   1 1621.74   87.89 
  -5   3  -1 1661.33   91.89 
  -5   3  -1 1632.84   90.99 
   7  -3   1   58.29    3.80 
  -7  -3  -1   55.89    3.80 
  -7  -3  -1   65.39   10.80 
  -7  -3  -1   68.29    4.10 
   7  -3   1   55.39    3.60 
  -7  -3  -1   56.99    9.90 
  -7   3  -1   63.59    7.50 
   7   3   1   55.69    4.10 
  -7   3  -1   67.59    8.20 
  -7   3  -1   62.69    3.70 
   7   3   1   62.39    3.90 
   9  -3   1  184.58   10.60 
  -9  -3  -1  160.78    9.10 
  -9  -3  -1  152.58   19.90 
  -9  -3  -1  148.69   19.00 
  -9  -3  -1  152.58    9.10 
   9  -3   1  165.08    9.20 
  -9   3  -1  153.18    9.00 
   9   3   1  169.38    9.40 
  -9   3  -1  154.78   16.50 
  -9   3  -1  155.58   15.10 
  11  -3   1    1.80    1.00 
  11  -3   1    1.20    0.80 
 -11  -3  -1    3.40    1.00 
 -11  -3  -1    3.70    1.00 
 -11  -3  -1   14.80   11.90 
 -11  -3  -1   18.30   10.40 
  11   3   1    2.60    1.10 
 -11   3  -1    4.70    8.20 
  11   3   1    3.70    1.00 
 -13  -3  -1   11.60    1.60 
 -13  -3  -1   12.20    1.70 
  13  -3   1   11.70    1.80 
 -13   3  -1   13.50    2.80 
 -13   3  -1    9.90    2.30 
  13   3   1   11.80    1.90 
  13   3   1   10.00    2.30 
 -13   3  -1   12.90    2.00 
 -13   3  -1   12.50    1.90 
 -13   3  -1   10.90    2.10 
  13   3   1   10.00    1.60 
  15  -3   1    5.60    1.20 
 -15  -3  -1    6.70    1.50 
  15  -3   1    5.50    1.30 
 -15  -3  -1    5.50    1.30 
  15  -3   1    4.60    1.30 
  15  -3   1    5.00    1.30 
 -15   3  -1    8.30    1.50 
 -15   3  -1    7.10    1.80 
 -15   3  -1    2.30    1.30 
  15   3   1    6.70    1.60 
 -15   3  -1    9.20    2.00 
 -15   3  -1    7.60    1.90 
  15   3   1    7.10    1.70 
  15   3   1    8.60    1.70 
 -15   3  -1    5.50    1.60 
  15   3   1    3.60    1.50 
  15   3   1    7.90    1.70 
 -15   3  -1    8.40    1.70 
 -15   3  -1    6.70    2.00 
  17  -3   1    2.00    1.20 
  17  -3   1    1.10    1.20 
  17  -3   1    5.30    1.30 
  17  -3   1    1.20    1.20 
 -17  -3  -1    3.40    1.30 
 -17   3  -1    5.00    1.70 
  17   3   1    2.40    1.60 
  17   3   1    2.20    1.50 
  17   3   1    3.00    1.40 
 -17   3  -1    1.90    1.60 
 -17   3  -1    1.70    1.70 
 -17   3  -1    2.50    1.50 
 -17   3  -1    2.40    1.80 
  17   3   1    2.30    1.50 
 -17   3  -1    0.70    1.50 
 -17   3  -1    3.30    1.50 
  17   3   1    1.70    1.30 
  19  -3   1   38.30    3.70 
  19  -3   1   41.30    3.50 
  19  -3   1   34.10    3.60 
 -19  -3  -1   37.30    3.40 
 -19  -3  -1   37.10    3.80 
  19  -3   1   42.50    3.80 
 -19   3  -1   35.80    3.50 
  19   3   1   42.40    4.50 
 -19   3  -1   46.50    5.50 
 -19   3  -1   44.90    4.40 
 -19   3  -1   46.70    5.10 
  19   3   1   46.30    3.80 
 -19   3  -1   41.70    4.90 
  19   3   1   55.79    5.00 
  19   3   1   47.90    4.60 
 -19   3  -1   41.40    4.10 
 -19   3  -1   43.10    4.30 
 -21  -3  -1    6.20    1.70 
  21  -3   1    8.30    1.60 
 -21  -3  -1    4.70    1.40 
  21  -3   1   10.70    1.90 
 -21  -3  -1    7.10    1.80 
  21  -3   1    7.50    1.60 
 -21   3  -1    8.50    2.00 
  21   3   1    7.30    1.90 
 -21   3  -1    6.40    1.60 
  21   3   1    9.50    1.70 
 -21   3  -1    6.10    1.70 
 -21   3  -1    8.70    2.00 
 -21   3  -1    4.70    1.70 
  21   3   1    7.40    1.40 
 -21   3  -1    7.00    1.70 
 -23  -3  -1    0.30    1.10 
  23  -3   1    1.70    1.10 
 -23  -3  -1   -0.10    0.90 
  23  -3   1    1.00    0.90 
 -23  -3  -1    1.70    1.10 
  23  -3   1    1.80    1.00 
 -23   3  -1    2.80    1.40 
 -23   3  -1    1.00    1.10 
  23   3   1    0.80    0.90 
 -23   3  -1    2.80    1.20 
 -23   3  -1    0.40    1.00 
 -23   3  -1    1.50    1.00 
  23   3   1    3.30    1.00 
  23   3   1    2.50    1.30 
 -25  -3  -1   -0.60    0.50 
  25  -3   1    0.10    0.60 
 -25  -3  -1   -0.30    0.50 
  25   3   1   -0.60    0.70 
 -25   3  -1   -1.10    0.50 
 -25   3  -1   -0.30    0.70 
 -24  -4   1    7.70    1.10 
 -24  -4   1    6.40    1.10 
 -24  -4   1   11.90    1.70 
  24  -4  -1   12.50    1.60 
 -24  -4   1    7.50    1.30 
  24  -4  -1   12.90    1.80 
 -24   4   1    7.20    1.30 
  24   4  -1   11.60    1.40 
 -24   4   1   12.30    1.70 
 -24   4   1    7.80    1.30 
 -24   4   1   11.90    1.80 
  22  -4  -1    6.10    1.40 
  22  -4  -1    5.80    1.30 
 -22  -4   1    3.50    2.10 
  22  -4  -1    5.40    1.50 
 -22  -4   1    4.10    1.40 
 -22  -4   1    4.20    1.50 
 -22   4   1    4.20    1.70 
 -22   4   1    3.70    1.40 
  22   4  -1    6.10    1.20 
 -22   4   1    5.30    1.50 
  22   4  -1    6.20    1.80 
 -22   4   1    7.50    1.80 
 -22   4   1    5.20    1.60 
  22   4  -1    4.40    1.20 
  20  -4  -1   46.90    3.80 
 -20  -4   1   46.70    4.00 
 -20  -4   1   40.10    3.60 
  20  -4  -1   45.80    3.90 
  20  -4  -1   49.50    4.10 
  20   4  -1   52.79    4.60 
  20   4  -1   51.69    4.30 
 -20   4   1   46.40    4.10 
 -20   4   1   45.00    4.10 
 -20   4   1   47.80    4.20 
  20   4  -1   54.39    3.90 
 -20   4   1   52.89    4.30 
 -20   4   1   41.00    3.90 
  20   4  -1   54.89    4.10 
 -20   4   1   53.79    4.70 
 -20   4   1   36.60    3.70 
 -20   4   1   46.30    4.30 
  18  -4  -1   -0.20    0.90 
  18  -4  -1   -0.80    1.00 
  18  -4  -1   -0.50    1.10 
  18  -4  -1    0.30    1.00 
 -18   4   1    1.30    1.80 
 -18   4   1    0.10    1.70 
 -18   4   1    0.10    1.30 
  18   4  -1    0.80    1.30 
 -18   4   1   -0.30    1.40 
  18   4  -1    0.00    1.20 
 -18   4   1   -1.40    1.60 
 -18   4   1    0.70    1.40 
  18   4  -1   -0.50    1.40 
  18   4  -1   -1.40    1.30 
 -18   4   1    0.60    1.50 
 -18   4   1   -2.40    1.00 
  18   4  -1    0.30    1.50 
  16  -4  -1   11.30    1.80 
  16  -4  -1    9.00    1.90 
  16  -4  -1    7.90    1.60 
 -16  -4   1   15.50    2.00 
 -16   4   1   12.60    2.30 
  16   4  -1    8.70    2.00 
 -16   4   1   11.90    2.30 
 -16   4   1   10.40    2.00 
  16   4  -1   14.30    3.30 
  16   4  -1    8.70    2.00 
  16   4  -1   12.10    1.90 
 -16   4   1   11.60    2.50 
 -16   4   1   13.20    2.10 
  16   4  -1   10.10    1.70 
 -16   4   1   14.10    2.40 
 -16   4   1   14.90    2.30 
  14  -4  -1    7.60    1.70 
  14  -4  -1    9.20    1.40 
 -14  -4   1   11.40    1.80 
  14  -4  -1    8.50    1.50 
 -14  -4   1    9.50    1.60 
  14  -4  -1    7.10    1.30 
 -14  -4   1    6.20    1.70 
  14   4  -1    9.90    1.50 
 -14   4   1   10.40    2.20 
 -14   4   1    8.70    1.60 
 -14   4   1    8.70    1.70 
  14   4  -1    7.90    1.50 
  14   4  -1    9.10    1.80 
  14   4  -1   11.20    1.90 
  14   4  -1    9.80    1.90 
 -14   4   1    8.00    1.90 
 -14   4   1   10.20    2.00 
 -14   4   1   10.20    1.90 
 -14   4   1   12.30    2.10 
  12  -4  -1  265.17   14.40 
 -12  -4   1  271.97   14.30 
 -12  -4   1  279.17   14.40 
  12  -4  -1  230.88   14.00 
 -12   4   1  263.57   14.70 
 -12   4   1  248.28   15.10 
  12   4  -1  246.68   14.50 
 -12   4   1  241.08   14.40 
 -12   4   1  274.87   14.60 
  12   4  -1  242.18   14.20 
 -12   4   1  249.18   14.70 
 -12   4   1  257.77   14.50 
  12   4  -1  246.98   14.60 
  12   4  -1  241.48   15.00 
 -12   4   1  260.97   14.70 
 -10  -4   1   71.99   13.40 
  10  -4  -1   54.29    3.60 
  10  -4  -1   46.30    3.60 
 -10  -4   1   48.80    3.30 
 -10  -4   1   55.39    4.10 
 -10  -4   1   56.69    3.60 
 -10  -4   1   52.99    3.50 
  10   4  -1   48.90    3.50 
  10   4  -1   56.49    4.00 
   8  -4  -1   31.60    2.20 
  -8  -4   1   28.10    2.60 
   8  -4  -1   30.50    2.10 
  -8  -4   1   25.50    9.10 
  -8  -4   1   47.00   14.20 
   8   4  -1   28.80    2.70 
   8   4  -1   31.80    2.50 
   8   4  -1   30.40    2.20 
  -8   4   1   24.10    2.00 
  -8   4   1   25.10    5.20 
  -8   4   1   26.40    5.90 
   6  -4  -1   45.50    2.50 
  -6  -4   1   44.90    3.20 
  -6  -4   1   54.19    8.50 
  -6  -4   1   40.60    3.30 
   6  -4  -1   43.20    2.70 
   6   4  -1   45.40    9.40 
   6   4  -1   47.60    3.10 
  -6   4   1   44.50    5.30 
  -6   4   1   42.00    5.30 
   6   4  -1   46.80    3.30 
  -6   4   1   39.50    2.80 
   4  -4  -1  165.18    9.50 
  -4  -4   1  171.78    9.90 
  -4  -4   1  189.08   10.00 
   4   4  -1  175.08    9.80 
  -4   4   1  160.98    9.80 
   4   4  -1  180.68   10.00 
  -4   4   1  184.08   11.00 
   4   4  -1  166.88   16.50 
   4   4  -1  197.98    9.90 
   2  -4  -1  117.29    6.10 
   2  -4  -1  121.89    6.30 
  -2  -4   1   99.49    6.30 
  -2  -4   1  112.39   10.70 
  -2  -4   1  118.19    6.60 
   2   4  -1  113.49   10.90 
   2   4  -1  110.99    6.30 
  -2   4   1  102.79    6.40 
   2   4  -1  123.59    6.60 
   2   4  -1  110.69    6.50 
   0  -4  -1  531.25   27.60 
   0  -4  -1  515.95   30.30 
   0  -4  -1  479.65   27.50 
   0  -4   1  472.75   27.50 
   0  -4   1  514.05   27.50 
   0  -4  -1  538.35   31.20 
   0  -4   1  514.05   30.30 
   0  -4   1  537.05   27.70 
   0   4  -1  533.75   27.70 
   0   4   1  530.85   27.80 
   0   4  -1  527.05   30.50 
   0   4   1  528.95   27.60 
   0   4  -1  490.25   27.70 
  -2  -4  -1 1442.86   83.89 
  -2  -4  -1 1509.75   84.79 
  -4  -4  -1  224.68   18.80 
  -4  -4  -1  213.98   12.00 
   4  -4   1  204.48   11.60 
  -4  -4  -1  225.88   22.70 
  -4   4  -1  205.48   11.90 
  -4   4  -1  217.08   13.30 
  -4   4  -1  229.88   13.00 
   4   4   1  211.98   11.90 
   4   4   1  219.08   12.10 
  -6  -4  -1  168.78   17.10 
  -6  -4  -1  146.89   16.80 
   6  -4   1  132.09    8.10 
   6  -4   1  141.79    7.90 
  -6  -4  -1  153.48    8.50 
   6  -4   1  137.79    8.00 
   6   4   1  143.09    8.80 
  -6   4  -1  146.29    8.30 
  -6   4  -1  157.88   11.90 
   6   4   1  140.19    8.40 
  -6   4  -1  156.48   11.10 
   8  -4   1   92.79    5.50 
  -8  -4  -1   99.99    6.00 
  -8  -4  -1   99.49    5.60 
   8  -4   1   93.59    5.80 
  -8  -4  -1   93.99   14.90 
  -8  -4  -1   83.39    5.70 
  -8   4  -1  101.59   10.00 
   8   4   1   95.09    5.80 
  -8   4  -1   97.19   10.30 
  -8   4  -1   92.89    5.60 
   8   4   1   97.19    7.40 
   8   4   1   90.99    5.60 
 -10  -4  -1    9.90    1.40 
  10  -4   1   10.80    1.50 
 -10  -4  -1   10.90    1.40 
 -10  -4  -1   16.50    7.30 
 -10  -4  -1    8.40    1.30 
 -10  -4  -1    8.70    1.20 
 -10  -4  -1   25.00   10.50 
 -10   4  -1    5.30    5.00 
  10   4   1    8.70    1.30 
  10   4   1   10.50    1.60 
  12  -4   1   14.20    1.80 
 -12  -4  -1   13.30    1.70 
  12  -4   1   12.90    1.50 
  12   4   1   16.60    2.60 
 -12   4  -1   12.40    1.90 
 -12   4  -1   10.40    1.70 
 -12   4  -1   13.50    2.60 
  14  -4   1   18.00    2.00 
  14  -4   1   19.10    2.30 
 -14  -4  -1   14.70    2.40 
 -14  -4  -1   17.20    2.10 
 -14   4  -1   18.80    2.40 
 -14   4  -1   15.00    2.40 
 -14   4  -1   19.20    2.40 
  14   4   1   18.50    2.40 
 -14   4  -1   16.40    2.70 
 -14   4  -1   18.10    2.50 
 -14   4  -1   17.80    2.50 
 -14   4  -1   15.40    2.70 
  14   4   1   17.60    2.30 
  14   4   1   18.80    2.80 
  14   4   1   18.10    2.20 
 -14   4  -1   19.00    2.50 
  16  -4   1  143.69    9.00 
  16  -4   1  157.08    9.30 
  16  -4   1  139.79    8.90 
  16   4   1  154.28    9.10 
  16   4   1  147.99    9.60 
 -16   4  -1  152.18    9.90 
  16   4   1  141.39    9.30 
  16   4   1  153.78    9.00 
 -16   4  -1  149.99    9.40 
 -16   4  -1  154.78    9.50 
 -16   4  -1  149.59    9.40 
 -16   4  -1  151.58    9.40 
 -16   4  -1  139.29    9.30 
 -16   4  -1  144.39    9.20 
  18  -4   1    3.60    1.30 
 -18  -4  -1    1.00    1.30 
 -18  -4  -1    1.10    1.40 
  18  -4   1    1.50    1.00 
  18  -4   1    2.20    1.00 
  18  -4   1    2.60    1.30 
 -18   4  -1    1.90    1.50 
 -18   4  -1    2.90    1.70 
 -18   4  -1    2.90    1.70 
 -18   4  -1    0.30    1.30 
  18   4   1    4.10    1.80 
  18   4   1    2.70    1.40 
 -18   4  -1    0.60    1.30 
 -18   4  -1    2.70    1.80 
 -18   4  -1    2.40    1.90 
 -18   4  -1   -0.10    0.70 
  18   4   1    3.70    1.80 
  18   4   1    1.80    1.20 
  18   4   1    2.50    1.50 
 -20  -4  -1   91.69    5.80 
  20  -4   1   90.49    5.70 
  20  -4   1   81.89    5.80 
  20  -4   1   83.69    5.80 
  20   4   1   86.49    5.90 
  20   4   1   80.69    6.00 
 -20   4  -1   77.89    5.70 
 -20   4  -1   82.99    6.00 
 -20   4  -1   88.99    6.00 
 -20   4  -1   78.89    5.90 
 -20   4  -1   92.29    6.50 
 -20   4  -1   80.79    5.90 
  20   4   1   84.59    6.10 
 -20   4  -1   85.99    6.10 
  20   4   1   84.89    5.60 
  22  -4   1   11.70    1.60 
  22  -4   1   10.20    1.60 
 -22  -4  -1    7.80    2.00 
 -22  -4  -1   11.30    2.00 
 -22  -4  -1    8.30    1.40 
  22  -4   1   11.10    1.90 
 -22   4  -1   10.00    2.00 
 -22   4  -1   11.10    2.30 
 -22   4  -1   16.50    2.50 
 -22   4  -1   13.40    2.30 
 -22   4  -1    9.80    1.90 
  22   4   1   14.70    2.00 
 -22   4  -1   11.20    1.80 
  22   4   1    8.90    1.70 
 -24  -4  -1    7.10    1.30 
  24  -4   1    5.80    1.10 
 -24  -4  -1    7.30    1.40 
 -24  -4  -1    4.40    1.10 
  24  -4   1    8.00    1.10 
 -24   4  -1    4.50    1.10 
 -24   4  -1    6.70    1.20 
 -24   4  -1    5.30    1.20 
 -24   4  -1    5.50    1.00 
  24   4   1    9.30    1.50 
  23  -5  -1   12.30    1.50 
 -23  -5   1   16.60    2.20 
  23  -5  -1   15.50    2.30 
  23  -5  -1   20.20    2.00 
 -23  -5   1   15.30    1.90 
 -23   5   1   13.40    1.90 
 -23   5   1   17.30    2.30 
 -23   5   1   10.00    1.70 
 -23   5   1   17.60    2.20 
  23   5  -1   16.40    1.60 
  21  -5  -1   38.40    3.10 
 -21  -5   1   32.20    3.20 
  21  -5  -1   31.50    3.30 
 -21   5   1   31.80    3.40 
 -21   5   1   33.50    3.50 
  21   5  -1   29.60    2.90 
 -21   5   1   34.40    3.50 
 -21   5   1   33.60    3.40 
  21   5  -1   39.50    3.00 
 -21   5   1   31.20    4.00 
  21   5  -1   39.50    3.40 
  19  -5  -1    1.50    1.30 
  19  -5  -1    2.60    1.30 
  19  -5  -1    0.90    1.00 
 -19  -5   1   -2.50    1.10 
  19   5  -1    0.90    1.40 
  19   5  -1    1.70    1.40 
 -19   5   1    2.70    1.60 
 -19   5   1    2.10    1.80 
 -19   5   1   -1.30    0.80 
 -19   5   1    1.00    1.60 
 -19   5   1    1.60    1.50 
  19   5  -1    0.60    1.20 
 -19   5   1    1.60    1.80 
  19   5  -1    2.90    1.50 
 -19   5   1    2.60    1.60 
  19   5  -1    0.30    1.50 
 -19   5   1    0.60    1.50 
  17  -5  -1  100.59    6.70 
 -17  -5   1  102.49    6.80 
  17  -5  -1   90.59    6.80 
  17  -5  -1  105.49    6.90 
  17  -5  -1  110.79    6.90 
 -17   5   1  106.89    7.90 
  17   5  -1  105.49    7.60 
  17   5  -1  117.29    7.00 
 -17   5   1  105.89    7.20 
 -17   5   1  111.59    7.20 
 -17   5   1  111.19    7.30 
 -17   5   1  106.29    7.20 
 -17   5   1  117.09    7.60 
 -17   5   1   97.79    6.80 
 -17   5   1  104.69    7.40 
  17   5  -1  115.79    7.40 
 -17   5   1  109.39    7.40 
  17   5  -1  111.39    6.80 
  17   5  -1  109.69    7.40 
 -15  -5   1   -1.20    1.20 
  15  -5  -1    1.30    1.00 
 -15  -5   1    1.80    1.20 
  15  -5  -1    1.50    0.90 
 -15  -5   1    0.30    0.90 
  15  -5  -1   -0.10    1.20 
  15  -5  -1    0.50    0.80 
 -15   5   1    3.50    1.30 
 -15   5   1    2.40    1.50 
  15   5  -1    2.10    1.50 
 -15   5   1    1.40    1.20 
 -15   5   1    1.90    1.70 
  15   5  -1    3.10    1.40 
 -15   5   1    0.90    1.50 
  15   5  -1    0.70    1.20 
 -15   5   1   -0.30    0.60 
  15   5  -1   -0.90    0.90 
 -15   5   1    2.30    1.30 
  15   5  -1    0.60    1.20 
 -15   5   1    2.20    1.50 
 -13  -5   1   63.89    4.40 
  13  -5  -1   68.69    4.50 
 -13  -5   1   61.49    4.30 
  13  -5  -1   60.89    4.10 
 -13   5   1   64.29    4.80 
 -13   5   1   64.29    4.50 
 -13   5   1   61.99    4.80 
  13   5  -1   61.19    4.90 
  13   5  -1   63.79    4.30 
  13   5  -1   73.09    4.50 
  13   5  -1   58.79    4.70 
 -13   5   1   54.19    4.50 
 -13   5   1   63.59    4.80 
 -13   5   1   61.09    4.80 
 -13   5   1   58.99    4.50 
 -13   5   1   62.79    4.60 
  13   5  -1   75.69    5.20 
 -13   5   1   58.09    5.10 
  11  -5  -1  289.07   18.40 
 -11  -5   1  322.27   18.00 
 -11  -5   1  358.56   18.30 
  11  -5  -1  359.06   18.30 
 -11  -5   1  348.87   18.90 
 -11  -5   1  322.87   36.50 
 -11  -5   1  358.86   18.30 
  11  -5  -1  280.57   17.90 
 -11  -5   1  362.76   18.80 
  11   5  -1  346.27   18.30 
 -11   5   1  304.27   18.90 
  11   5  -1  309.77   18.50 
 -11   5   1  320.47   18.50 
  11   5  -1  330.57   18.20 
 -11   5   1  330.67   18.40 
  11   5  -1  345.57   18.70 
 -11   5   1  317.37   18.60 
  -9  -5   1  319.77   31.30 
   9  -5  -1  296.77   17.70 
  -9  -5   1  343.77   17.80 
  -9  -5   1  307.27   30.40 
  -9  -5   1  332.47   18.20 
   9  -5  -1  312.77   17.60 
  -9  -5   1  335.17   18.00 
  -9   5   1  318.17   23.10 
   9   5  -1  319.77   17.70 
   9   5  -1  327.17   18.00 
  -9   5   1  324.37   22.60 
   7  -5  -1   99.99    5.60 
  -7  -5   1  105.49    6.20 
   7  -5  -1   90.09    5.60 
  -7  -5   1   92.59   14.80 
   7  -5  -1  105.19    5.70 
   7  -5  -1   93.69    5.30 
   7   5  -1   92.19    6.20 
   7   5  -1  105.19    6.00 
  -7   5   1  102.09    8.40 
  -7   5   1   95.99    5.80 
  -7   5   1   91.89    8.30 
   5  -5  -1   44.30    2.70 
  -5  -5   1   59.69    9.10 
  -5  -5   1   50.59    3.40 
   5   5  -1   53.09    9.10 
  -5   5   1   46.90    3.10 
   5   5  -1   46.80    3.20 
   5   5  -1   43.80    3.30 
  -3  -5   1  515.55   26.70 
  -3  -5   1  470.85   33.20 
  -3  -5   1  489.35   26.50 
   3  -5  -1  522.35   26.10 
   3  -5  -1  512.95   26.40 
   3   5  -1  499.75   26.70 
   3   5  -1  497.15   26.70 
   3   5  -1  468.65   33.70 
  -3   5   1  466.75   26.60 
   3   5  -1  477.35   26.50 
  -1  -5   1   58.09    3.70 
  -1  -5   1   51.29    3.40 
   1  -5  -1   59.79    5.10 
   1  -5  -1   56.29    3.50 
   1  -5  -1   57.09    5.50 
   1  -5  -1   60.19    3.50 
  -1  -5   1   52.89    6.80 
   1   5  -1   62.39    7.10 
   1   5  -1   60.99    3.80 
  -1   5   1   53.89    3.70 
   1   5  -1   64.49    3.30 
  -1  -5  -1  334.87   22.40 
   1  -5   1  346.07   17.90 
   1  -5   1  323.27   19.40 
  -1  -5  -1  328.67   22.90 
   1  -5   1  318.07   17.50 
  -1  -5  -1  338.57   17.90 
   1   5   1  326.37   17.90 
   1   5   1  310.87   17.60 
   1   5   1  340.37   18.00 
  -1   5  -1  318.27   17.90 
   3  -5   1  147.59    8.70 
  -3  -5  -1  185.38   15.70 
  -3  -5  -1  181.88    9.30 
  -3  -5  -1  185.18   16.10 
   3   5   1  148.69    9.00 
  -3   5  -1  170.08    9.30 
   3   5   1  148.09    9.30 
  -5  -5  -1   14.40    1.70 
  -5  -5  -1   15.00    5.80 
   5  -5   1   12.20    0.90 
  -5  -5  -1   16.00    6.00 
   5   5   1   13.80    1.70 
  -5   5  -1   13.10    1.50 
   5   5   1   12.30    1.40 
   7  -5   1  133.59    7.10 
  -7  -5  -1  112.89   19.90 
   7  -5   1  121.59    6.90 
  -7  -5  -1  141.89   16.60 
  -7  -5  -1  128.19    7.50 
   7  -5   1  112.79    7.10 
  -7  -5  -1  136.49    7.70 
  -7   5  -1  122.49    7.40 
  -7   5  -1  126.39    9.60 
   7   5   1  121.39    7.80 
   7   5   1  131.59    7.50 
  -7   5  -1  126.49   10.30 
  -9  -5  -1  154.98   20.10 
  -9  -5  -1  144.79   20.60 
   9  -5   1  155.68    8.40 
  -9  -5  -1  153.48    9.00 
   9  -5   1  141.79    8.70 
  -9  -5  -1  152.38    8.50 
  -9  -5  -1  146.59    8.30 
  -9  -5  -1  142.19    8.70 
  -9   5  -1  128.29   13.50 
   9   5   1  154.98    8.80 
   9   5   1  150.38    8.60 
  -9   5  -1  138.59    8.50 
  11  -5   1   20.50    1.90 
  11  -5   1   27.70    2.20 
 -11  -5  -1   27.00    2.00 
 -11  -5  -1   23.10    2.20 
 -11  -5  -1   26.70    2.30 
 -11  -5  -1   -0.40   15.70 
 -11   5  -1   21.80    2.50 
  11   5   1   25.60    2.50 
  11   5   1   21.40    2.10 
  11   5   1   27.50    2.30 
 -11   5  -1   23.60    2.50 
  11   5   1   27.50    2.70 
 -11   5  -1   24.10    2.30 
 -11   5  -1   23.40    2.80 
 -11   5  -1   22.20    2.50 
 -11   5  -1   23.00    2.30 
 -13  -5  -1  257.17   14.20 
  13  -5   1  263.47   14.30 
 -13  -5  -1  269.37   14.30 
  13  -5   1  218.08   14.10 
 -13   5  -1  244.98   14.70 
 -13   5  -1  250.87   14.50 
  13   5   1  243.08   14.10 
 -13   5  -1  253.57   14.70 
  13   5   1  252.17   14.70 
 -13   5  -1  256.77   14.60 
  13   5   1  242.28   14.60 
  13   5   1  231.38   14.40 
 -13   5  -1  252.07   14.30 
 -13   5  -1  238.38   14.90 
  13   5   1  248.58   14.20 
 -13   5  -1  253.67   14.60 
 -13   5  -1  263.77   14.40 
 -13   5  -1  255.57   14.60 
 -13   5  -1  265.57   14.50 
  15  -5   1   14.00    2.00 
  15  -5   1   17.00    2.10 
 -15  -5  -1   13.10    1.80 
 -15  -5  -1   14.70    2.00 
  15  -5   1   12.20    1.80 
 -15  -5  -1   14.60    2.10 
  15  -5   1   14.90    2.00 
  15   5   1   15.80    2.50 
 -15   5  -1   16.00    2.40 
 -15   5  -1   15.20    2.40 
  15   5   1   16.70    2.20 
  15   5   1   12.20    2.20 
 -15   5  -1   11.90    2.10 
 -15   5  -1   16.40    2.50 
 -15   5  -1   13.40    2.20 
 -15   5  -1   12.90    2.70 
  15   5   1   15.90    2.20 
  15   5   1   16.60    2.30 
 -15   5  -1   15.40    2.20 
 -15   5  -1   12.30    2.30 
 -15   5  -1   19.30    3.00 
  17  -5   1  132.49    8.10 
  17  -5   1  120.89    7.90 
  17  -5   1  116.59    8.00 
 -17  -5  -1  110.59    7.80 
  17  -5   1  114.59    7.80 
 -17   5  -1  132.79    8.30 
 -17   5  -1  130.09    9.00 
 -17   5  -1  136.49    8.50 
  17   5   1  137.39    8.00 
 -17   5  -1  134.49    8.50 
 -17   5  -1  125.59    8.30 
  17   5   1  130.89    8.50 
  17   5   1  124.99    8.70 
 -17   5  -1  127.89    8.40 
 -17   5  -1  133.39    8.40 
  17   5   1  137.79    8.60 
 -17   5  -1  131.19    8.50 
  17   5   1  134.79    8.10 
 -17   5  -1  132.39    8.00 
  19  -5   1   30.60    3.00 
  19  -5   1   29.60    2.80 
  19  -5   1   32.50    3.30 
 -19  -5  -1   34.20    3.20 
  19   5   1   32.60    3.00 
 -19   5  -1   33.20    3.60 
  19   5   1   23.90    3.30 
 -19   5  -1   29.60    3.80 
 -19   5  -1   25.70    3.10 
 -19   5  -1   40.00    3.80 
 -19   5  -1   31.30    3.60 
  19   5   1   35.10    3.20 
  19   5   1   33.20    3.80 
 -19   5  -1   31.40    3.30 
 -19   5  -1   32.30    3.50 
 -19   5  -1   32.50    3.60 
  21  -5   1    1.70    1.20 
  21  -5   1    3.30    1.20 
 -21  -5  -1    2.30    1.30 
  21  -5   1    0.70    1.10 
 -21   5  -1    0.50    1.50 
  21   5   1    4.00    1.50 
  21   5   1    3.40    1.10 
  21   5   1    2.10    1.10 
 -21   5  -1    2.40    1.40 
 -21   5  -1   -0.30    1.20 
 -21   5  -1    1.60    1.30 
 -21   5  -1    2.20    1.50 
 -21   5  -1    3.70    1.80 
  21   5   1    4.50    1.50 
 -21   5  -1    1.30    1.50 
  23  -5   1    8.80    1.30 
 -23  -5  -1   14.20    2.00 
 -23  -5  -1    8.10    1.50 
  23  -5   1   10.70    1.60 
 -23  -5  -1    6.30    1.20 
  23  -5   1   15.80    2.20 
 -23   5  -1    7.70    1.50 
 -23   5  -1   13.80    2.20 
 -23   5  -1   13.00    1.80 
 -23   5  -1   11.40    1.60 
  23   5   1    9.80    1.60 
 -23   5  -1    8.10    1.40 
 -23   5  -1   11.60    1.70 
  23   5   1   12.20    1.50 
  24  -6  -1    2.20    0.80 
 -24  -6   1    0.20    0.90 
  24  -6  -1    0.50    0.90 
 -24  -6   1   -0.60    0.90 
 -24   6   1    1.50    1.00 
 -24   6   1    0.40    1.00 
  24   6  -1    0.50    1.10 
 -24   6   1    0.70    0.80 
 -24   6   1    2.00    1.30 
 -22  -6   1    8.50    1.60 
  22  -6  -1    7.70    1.30 
 -22  -6   1   10.60    2.60 
  22  -6  -1    7.90    1.60 
 -22   6   1   11.20    2.70 
 -22   6   1    8.10    1.70 
  22   6  -1    8.40    1.20 
 -22   6   1    5.30    1.70 
  22   6  -1   11.10    2.40 
  20  -6  -1    3.80    1.20 
 -20  -6   1    3.30    1.40 
  20  -6  -1    4.10    1.90 
  20  -6  -1    2.50    1.10 
 -20   6   1    1.10    1.50 
 -20   6   1    3.00    1.60 
 -20   6   1    3.90    1.60 
  20   6  -1    6.20    1.80 
 -20   6   1    2.50    1.60 
  20   6  -1    2.70    1.10 
 -20   6   1    4.60    1.90 
 -20   6   1    1.30    1.40 
 -20   6   1    4.10    1.70 
  18  -6  -1   15.30    2.30 
  18  -6  -1   21.30    2.60 
  18  -6  -1   16.00    2.40 
  18   6  -1   26.30    3.50 
 -18   6   1   14.10    2.50 
  18   6  -1   15.10    2.40 
 -18   6   1   15.00    2.60 
  18   6  -1   19.00    2.40 
  18   6  -1   22.00    2.60 
 -18   6   1   20.90    3.10 
 -18   6   1   14.00    2.90 
  18   6  -1   21.90    3.10 
 -18   6   1   18.80    2.90 
 -18   6   1   15.00    2.60 
 -18   6   1   14.30    2.40 
 -18   6   1   17.40    2.60 
 -16  -6   1   34.60    3.10 
  16  -6  -1   29.60    3.00 
 -16  -6   1   34.30    3.10 
  16  -6  -1   32.20    3.00 
 -16   6   1   39.40    3.60 
 -16   6   1   38.80    3.70 
  16   6  -1   35.50    3.20 
 -16   6   1   35.50    4.20 
  16   6  -1   41.20    3.90 
  16   6  -1   30.40    3.80 
 -16   6   1   35.80    3.50 
 -16   6   1   36.80    3.60 
 -16   6   1   38.20    3.90 
  16   6  -1   36.10    3.90 
 -16   6   1   33.60    3.30 
 -16   6   1   35.90    3.90 
 -16   6   1   40.70    3.70 
 -14  -6   1  115.69    6.90 
 -14  -6   1   93.19    6.70 
 -14  -6   1  105.19    6.20 
  14  -6  -1   93.19    6.40 
  14  -6  -1  111.99    6.80 
 -14  -6   1  114.79    6.80 
  14   6  -1  105.69    7.20 
  14   6  -1  108.59    7.40 
  14   6  -1  104.09    7.20 
 -14   6   1  108.19    7.20 
  14   6  -1  104.69    6.70 
 -14   6   1  106.99    7.40 
 -14   6   1  106.99    7.70 
 -14   6   1  117.69    7.20 
 -14   6   1  114.69    7.20 
 -14   6   1  107.99    7.30 
 -14   6   1  109.89    7.10 
  14   6  -1  110.59    6.70 
 -14   6   1  110.59    7.00 
 -14   6   1  104.19    7.00 
 -14   6   1   99.99    6.90 
 -14   6   1  121.89    7.00 
  12  -6  -1    1.70    0.80 
 -12  -6   1    4.60    1.30 
  12  -6  -1    1.00    0.80 
 -12  -6   1    2.60    0.90 
 -12  -6   1    4.30    1.20 
 -12  -6   1    3.00    0.80 
 -12  -6   1    1.50    1.00 
 -12   6   1    1.90    1.30 
 -12   6   1    2.80    1.80 
 -12   6   1    3.00    1.20 
 -12   6   1    3.00    1.30 
 -12   6   1    2.00    1.30 
  12   6  -1    1.10    1.80 
  12   6  -1    2.00    1.00 
 -12   6   1    3.10    1.80 
 -12   6   1    1.10    1.10 
 -12   6   1    0.80    1.20 
  12   6  -1    1.00    1.20 
 -12   6   1    2.70    1.20 
 -10  -6   1   35.90   14.20 
 -10  -6   1   59.49    3.80 
  10  -6  -1   59.49    3.80 
 -10  -6   1   61.99    4.60 
 -10  -6   1   62.69    4.00 
 -10  -6   1   61.69    4.00 
  10  -6  -1   55.29    4.30 
  10   6  -1   55.59    4.30 
  10   6  -1   55.69    3.90 
  -8  -6   1   58.69    4.00 
  -8  -6   1   61.99    4.00 
  -8  -6   1   64.09    4.60 
   8  -6  -1   56.49    3.80 
   8  -6  -1   70.29    3.90 
   8  -6  -1   65.89    4.00 
  -8  -6   1   77.79   13.60 
   8   6  -1   58.19    3.90 
   8   6  -1   68.69    4.40 
  -8   6   1   61.99    4.10 
  -6  -6   1  483.95   36.30 
  -6  -6   1  491.65   24.80 
   6  -6  -1  429.26   24.00 
   6  -6  -1  414.36   24.20 
  -6  -6   1  478.95   24.60 
  -6   6   1  452.85   24.50 
   6   6  -1  411.46   24.80 
   4  -6  -1    3.90    0.30 
  -4  -6   1    4.80    3.40 
  -4  -6   1    4.20    1.00 
  -4  -6   1    3.80    1.00 
   4  -6  -1    2.70    0.60 
   4   6  -1    2.80    1.00 
  -4   6   1    3.70    0.90 
   4   6  -1    3.60    0.90 
   4   6  -1    3.50    0.80 
  -2  -6   1   50.49    9.50 
   2  -6  -1   53.29    3.40 
  -2  -6   1   54.79    3.40 
   2  -6  -1   58.59    3.00 
  -2  -6   1   57.69    3.70 
  -2   6   1   51.39    3.60 
   2   6  -1   51.99    3.60 
   2   6  -1   51.99    3.20 
   2   6  -1   53.39    3.60 
   0  -6  -1    6.60    0.80 
   0  -6   1    6.90    0.80 
   0  -6   1    6.80    0.80 
   0  -6  -1    6.80    1.10 
   0  -6  -1    7.70    2.90 
   0  -6   1    7.90    1.30 
   0  -6  -1   10.60    3.10 
   0   6   1    5.90    1.20 
   0   6  -1    7.30    1.30 
   2  -6   1 1373.96   73.49 
   2  -6   1 1341.47   73.89 
  -2  -6  -1 1436.36   81.19 
  -2  -6  -1 1429.56   73.99 
  -2  -6  -1 1373.06   90.09 
   2   6   1 1501.85   74.19 
   2   6   1 1334.37   73.69 
   2   6   1 1345.67   73.99 
  -2   6  -1 1354.76   74.09 
  -4  -6  -1   98.89    5.70 
  -4  -6  -1   95.49   12.00 
   4  -6   1   94.39    4.90 
  -4  -6  -1   77.99   11.60 
  -4   6  -1   95.79    5.60 
   4   6   1   90.29    5.30 
   4   6   1   78.99    5.60 
   6  -6   1  302.97   15.00 
  -6  -6  -1  282.07   26.20 
  -6  -6  -1  279.97   15.70 
  -6  -6  -1  284.87   26.60 
   6  -6   1  264.17   15.00 
   6   6   1  290.97   15.50 
  -6   6  -1  264.07   15.50 
   6   6   1  267.97   15.80 
  -8  -6  -1   71.59    4.60 
   8  -6   1   79.29    4.40 
  -8  -6  -1   73.69    5.10 
  -8  -6  -1   84.29   17.80 
  -8  -6  -1   78.09   14.20 
   8   6   1   77.79    4.90 
   8   6   1   77.09    4.60 
  -8   6  -1   65.19    4.70 
 -10  -6  -1   10.80    1.50 
 -10  -6  -1    8.50   12.30 
 -10  -6  -1   12.20    2.10 
 -10  -6  -1   10.90    1.60 
  10  -6   1   10.10    1.30 
 -10  -6  -1   10.80    1.80 
 -10  -6  -1   16.80   15.80 
 -10   6  -1   23.90    8.10 
  10   6   1    8.20    1.60 
  10   6   1    9.40    1.40 
  12  -6   1   10.90    1.40 
  12  -6   1   14.30    1.70 
 -12  -6  -1   13.60    1.50 
 -12  -6  -1   11.90    1.50 
 -12  -6  -1   12.90    1.80 
 -12  -6  -1   14.70    1.90 
 -12   6  -1   15.50    2.10 
 -12   6  -1   12.00    2.30 
 -12   6  -1   12.60    2.00 
 -12   6  -1   14.90    2.40 
  12   6   1   11.80    2.00 
 -12   6  -1   11.10    1.80 
  12   6   1   12.00    2.00 
 -12   6  -1   13.70    2.10 
  12   6   1   12.70    1.70 
 -12   6  -1   12.00    1.90 
 -12   6  -1   12.60    2.20 
  12   6   1   13.80    2.00 
  12   6   1   14.30    1.90 
 -12   6  -1   14.50    2.20 
  14  -6   1   23.40    2.30 
 -14  -6  -1   26.70    2.60 
 -14  -6  -1   25.60    2.60 
  14  -6   1   19.70    2.10 
 -14  -6  -1   22.50    1.80 
 -14   6  -1   24.10    2.80 
 -14   6  -1   21.80    3.10 
 -14   6  -1   21.50    2.70 
 -14   6  -1   27.50    2.60 
 -14   6  -1   22.40    2.60 
  14   6   1   21.50    2.80 
  14   6   1   23.60    3.00 
 -14   6  -1   25.60    2.90 
  14   6   1   25.10    2.60 
 -14   6  -1   23.00    2.80 
  14   6   1   21.40    2.30 
  14   6   1   19.80    3.00 
 -14   6  -1   26.60    2.90 
 -14   6  -1   22.80    2.90 
 -14   6  -1   28.20    2.90 
 -14   6  -1   21.90    2.70 
 -16  -6  -1   11.90    2.00 
 -16  -6  -1    9.80    1.70 
  16   6   1   11.20    2.30 
  16   6   1   14.10    2.20 
 -16   6  -1   13.90    2.20 
 -16   6  -1    8.50    1.90 
  16   6   1    8.00    1.90 
 -16   6  -1    9.60    2.20 
 -16   6  -1   10.00    2.00 
 -16   6  -1    8.60    2.10 
  16   6   1   10.90    1.70 
 -16   6  -1   12.20    2.10 
 -16   6  -1   10.80    2.20 
 -16   6  -1   15.20    2.90 
 -16   6  -1   13.00    2.30 
 -16   6  -1   11.50    2.30 
  16   6   1   11.10    2.00 
  18  -6   1   19.80    2.60 
  18   6   1   18.40    2.90 
 -18   6  -1   20.20    3.60 
 -18   6  -1   25.00    3.90 
 -18   6  -1   23.70    3.10 
  18   6   1   22.80    2.60 
 -18   6  -1   21.40    3.10 
 -18   6  -1   24.70    3.50 
 -18   6  -1   26.10    3.60 
 -18   6  -1   23.60    3.40 
 -20  -6  -1    3.50    1.30 
  20  -6   1    0.00    1.30 
  20  -6   1    1.50    1.30 
  20  -6   1    2.20    1.10 
  20   6   1    2.90    1.60 
 -20   6  -1    1.10    1.30 
 -20   6  -1    6.50    2.00 
 -20   6  -1    5.70    2.00 
 -20   6  -1    2.00    1.50 
 -20   6  -1    1.90    1.20 
  20   6   1    3.10    1.10 
  20   6   1    1.60    1.50 
  20   6   1    1.30    0.80 
 -20   6  -1    2.70    1.40 
 -20   6  -1    0.70    1.30 
 -20   6  -1    1.80    1.60 
 -20   6  -1    1.20    1.60 
 -22  -6  -1    3.20    1.20 
 -22  -6  -1    5.80    1.90 
  22  -6   1    5.90    1.20 
 -22  -6  -1    4.60    1.10 
  22  -6   1    3.20    1.20 
 -22   6  -1    5.50    1.80 
  22   6   1    4.20    0.90 
 -22   6  -1    3.30    1.40 
  22   6   1    3.80    2.00 
 -22   6  -1    1.60    1.20 
 -22   6  -1    1.90    1.30 
 -22   6  -1    2.30    1.00 
 -22   6  -1    7.10    1.90 
  24  -6   1    1.70    0.60 
 -24  -6  -1    1.30    0.80 
 -24  -6  -1    1.00    0.70 
  24  -6   1    0.60    0.80 
 -24   6  -1    1.10    1.00 
 -24   6  -1    1.70    0.80 
 -24   6  -1    0.80    0.80 
 -24   6  -1    0.30    0.70 
  24   6   1    1.40    1.20 
 -23  -7   1    1.40    1.00 
  23  -7  -1    1.60    0.80 
 -23  -7   1    0.60    0.90 
 -23  -7   1    0.40    0.70 
  23  -7  -1    0.40    0.90 
 -23   7   1   -0.60    0.90 
 -23   7   1    1.20    1.00 
 -23   7   1    2.80    1.30 
  23   7  -1    1.20    1.10 
 -23   7   1    0.70    0.80 
 -23   7   1    0.60    1.20 
 -21  -7   1   19.00    2.80 
  21  -7  -1   22.30    2.70 
  21  -7  -1   19.70    2.60 
 -21   7   1   28.20    3.30 
  21   7  -1   22.90    2.30 
 -21   7   1   22.40    2.90 
 -21   7   1   31.40    3.30 
 -21   7   1   26.50    3.00 
 -21   7   1   25.50    3.00 
  21   7  -1   23.00    2.90 
  21   7  -1   28.40    3.30 
 -21   7   1   17.00    2.80 
 -21   7   1   19.20    2.80 
  19  -7  -1    1.40    1.00 
  19  -7  -1    1.20    1.20 
  19   7  -1    0.10    0.70 
  19   7  -1    0.90    0.90 
 -19   7   1    1.60    0.60 
 -19   7   1    0.70    1.40 
 -19   7   1    2.90    1.90 
 -19   7   1    1.90    1.50 
 -19   7   1    0.30    1.20 
  19   7  -1    1.70    1.60 
 -19   7   1    3.60    1.70 
 -19   7   1    1.40    1.60 
  19   7  -1    0.00    1.40 
 -19   7   1    2.10    1.60 
 -19   7   1    0.40    1.50 
  17  -7  -1   15.00    2.00 
  17  -7  -1   16.80    2.10 
  17  -7  -1   13.20    2.10 
 -17  -7   1   16.50    2.40 
 -17  -7   1   19.50    2.60 
  17   7  -1   13.10    1.90 
  17   7  -1   14.90    2.00 
 -17   7   1   19.50    3.00 
  17   7  -1   11.20    2.20 
  17   7  -1   14.70    2.50 
 -17   7   1   16.00    2.40 
 -17   7   1   19.40    3.40 
 -17   7   1   19.90    2.90 
 -17   7   1   16.40    2.40 
 -17   7   1   14.50    2.70 
  17   7  -1   13.70    2.40 
 -17   7   1   19.90    2.80 
 -17   7   1   22.70    3.00 
  15  -7  -1   -0.60    0.80 
  15  -7  -1    1.40    0.80 
 -15  -7   1    2.20    1.20 
 -15  -7   1    2.90    1.40 
  15   7  -1    2.30    1.50 
 -15   7   1    1.10    1.40 
 -15   7   1    2.90    1.50 
 -15   7   1    2.70    1.30 
  15   7  -1    1.10    1.20 
 -15   7   1    1.70    1.50 
 -15   7   1    1.40    1.60 
 -15   7   1    1.20    1.40 
 -15   7   1    0.10    0.70 
  15   7  -1    2.90    1.70 
 -15   7   1    3.80    1.40 
 -15   7   1    0.40    1.80 
  15   7  -1    2.20    1.10 
  15   7  -1    2.00    1.40 
 -15   7   1    3.10    1.60 
 -15   7   1    2.40    1.70 
 -13  -7   1    0.70    0.40 
 -13  -7   1    2.10    1.20 
 -13  -7   1    1.10    0.70 
  13  -7  -1   -0.10    0.70 
  13  -7  -1    0.40    0.60 
 -13  -7   1    1.20    1.10 
 -13  -7   1    1.70    0.90 
  13   7  -1   -0.10    0.90 
 -13   7   1    0.30    1.00 
  13   7  -1    0.70    1.20 
 -13   7   1    1.20    1.20 
  13   7  -1    0.50    1.00 
 -13   7   1    0.30    1.00 
 -13   7   1    0.00    1.30 
 -13   7   1    1.40    1.10 
 -13   7   1    0.70    1.10 
 -13   7   1    2.10    1.40 
 -13   7   1    1.60    1.20 
  13   7  -1    0.30    1.20 
 -13   7   1    2.40    1.40 
 -13   7   1    0.20    1.20 
 -13   7   1    1.50    1.50 
  13   7  -1   -0.10    1.00 
 -13   7   1    1.10    1.10 
 -11  -7   1   23.50    2.10 
 -11  -7   1   24.50    2.20 
 -11  -7   1   25.20    2.30 
 -11  -7   1   23.90    2.70 
  11  -7  -1   21.00    1.90 
 -11  -7   1   24.20    2.90 
 -11  -7   1   24.80    2.40 
 -11   7   1   24.30    2.20 
  11   7  -1   19.10    2.50 
 -11   7   1   22.50    2.50 
 -11   7   1   23.90    2.40 
 -11   7   1   22.30    2.50 
  11   7  -1   23.40    2.80 
 -11   7   1   21.90    2.60 
 -11   7   1   21.20    2.80 
 -11   7   1   24.50    2.70 
 -11   7   1   18.90    2.20 
 -11   7   1   22.10    2.60 
  11   7  -1   23.50    2.20 
  11   7  -1   24.30    3.00 
   9  -7  -1  276.77   15.30 
  -9  -7   1  278.47   15.70 
   9  -7  -1  265.67   15.80 
  -9  -7   1  245.68   34.40 
  -9  -7   1  330.87   33.30 
  -9  -7   1  290.17   16.30 
  -9  -7   1  279.87   15.50 
   9   7  -1  287.97   16.00 
  -7  -7   1    6.90    1.50 
   7  -7  -1   10.80    0.90 
  -7  -7   1   15.20    8.00 
   7  -7  -1    6.60    0.90 
  -7  -7   1    7.80    1.20 
  -7  -7   1    3.20    5.70 
   7  -7  -1    9.20    0.90 
   7   7  -1    8.60    1.40 
  -7   7   1    7.90    1.40 
  -5  -7   1   10.40    5.30 
  -5  -7   1    2.70    0.90 
   5  -7  -1    2.90    0.70 
   5  -7  -1    3.60    0.40 
  -5  -7   1    2.80    1.00 
  -5   7   1    3.60    1.10 
   5   7  -1    2.30    0.80 
   5   7  -1    1.70    0.80 
   3  -7  -1   73.29    4.10 
   3  -7  -1   67.49    3.60 
  -3  -7   1   68.59    9.20 
  -3  -7   1   61.69    4.30 
  -3  -7   1   58.39    4.10 
   3   7  -1   66.09    4.40 
   3   7  -1   63.79    3.90 
   1  -7  -1  373.86   22.00 
  -1  -7   1  387.46   25.50 
  -1  -7   1  346.17   24.70 
   1  -7  -1  344.07   22.50 
  -1  -7   1  374.36   19.50 
   1  -7  -1  355.26   19.30 
   1  -7  -1  343.07   19.10 
  -1  -7   1  357.96   19.20 
  -1   7   1  346.67   19.80 
   1   7  -1  354.46   19.50 
   1   7  -1  318.47   18.90 
   1  -7   1  249.58   13.60 
   1  -7   1  251.67   15.70 
  -1  -7  -1  238.68   13.50 
   1  -7   1  257.87   15.90 
  -1  -7  -1  236.68   19.20 
   1  -7   1  228.18   13.10 
  -1  -7  -1  243.08   18.80 
   1   7   1  259.97   14.70 
   1   7   1  232.48   13.50 
   1   7   1  234.78   13.10 
  -3  -7  -1   87.89   10.90 
  -3  -7  -1   90.69    5.90 
   3  -7   1   99.79    5.20 
  -3  -7  -1   98.79   12.20 
   3  -7   1  104.29    5.80 
   3   7   1   95.69    5.90 
   3   7   1   99.49    5.50 
  -3   7  -1   85.09    5.90 
   5  -7   1    4.50    0.40 
  -5  -7  -1    1.40    4.20 
  -5  -7  -1    4.70    1.10 
  -5  -7  -1   11.30    4.90 
   5  -7   1    6.10    0.40 
  -5   7  -1    3.40    1.10 
   5   7   1    4.90    1.10 
   5   7   1    4.30    0.90 
  -7  -7  -1   74.99   14.30 
   7  -7   1   70.79    4.30 
  -7  -7  -1   69.09    4.60 
  -7  -7  -1   77.29    5.10 
   7  -7   1   84.29    4.20 
  -7  -7  -1   72.39    4.60 
   7   7   1   75.79    4.80 
  -7   7  -1   69.89    4.90 
  -9  -7  -1   92.39   18.00 
  -9  -7  -1   80.39    5.00 
  -9  -7  -1   79.99    5.50 
   9  -7   1   66.99    5.00 
  -9  -7  -1   73.19    4.80 
   9  -7   1   76.29    4.50 
  -9   7  -1   75.49    5.00 
   9   7   1   79.29    5.20 
   9   7   1   79.79    4.80 
 -11  -7  -1   45.90    3.30 
  11  -7   1   38.70    2.90 
 -11  -7  -1   43.30    3.30 
 -11  -7  -1   48.20    3.40 
 -11  -7  -1   42.80    3.00 
 -11  -7  -1   44.90    3.90 
 -11   7  -1   45.40    3.70 
 -11   7  -1   47.70    3.50 
 -11   7  -1   45.70    3.50 
 -11   7  -1   45.80    3.70 
 -11   7  -1   34.30    4.30 
 -11   7  -1   44.80    4.30 
 -11   7  -1   40.70    3.30 
 -11   7  -1   41.30    3.10 
 -11   7  -1   48.40    3.70 
  11   7   1   41.90    3.60 
  11   7   1   36.30    4.00 
 -11   7  -1   45.20    3.40 
  11   7   1   38.60    3.00 
 -11   7  -1   45.00    3.70 
 -11   7  -1   44.90    3.70 
  11   7   1   41.90    3.20 
 -11   7  -1   45.90    3.80 
  13  -7   1   57.19    3.80 
 -13  -7  -1   55.79    4.10 
 -13  -7  -1   57.09    3.60 
 -13  -7  -1   44.60    3.50 
 -13  -7  -1   52.19    4.00 
 -13   7  -1   57.69    4.20 
 -13   7  -1   52.29    4.30 
 -13   7  -1   53.09    4.30 
 -13   7  -1   53.09    4.80 
  13   7   1   52.79    4.30 
 -13   7  -1   55.19    4.40 
 -13   7  -1   59.39    4.30 
 -13   7  -1   55.29    4.40 
  13   7   1   59.29    3.90 
 -13   7  -1   48.20    4.00 
 -13   7  -1   52.99    4.50 
 -13   7  -1   57.99    4.10 
 -13   7  -1   56.99    4.40 
 -13   7  -1   54.59    4.40 
  13   7   1   54.99    4.30 
  13   7   1   58.19    4.60 
  13   7   1   58.29    4.00 
 -15  -7  -1    8.30    1.70 
 -15  -7  -1    8.80    1.80 
  15  -7   1    6.70    1.20 
  15  -7   1    6.60    1.30 
 -15   7  -1   11.90    2.20 
 -15   7  -1   12.30    2.10 
  15   7   1    7.90    1.40 
 -15   7  -1   13.60    2.40 
  15   7   1    9.90    2.10 
 -15   7  -1   10.70    2.30 
 -15   7  -1   10.10    2.00 
 -15   7  -1   13.00    2.40 
  15   7   1    8.70    1.90 
 -15   7  -1   10.30    2.20 
 -15   7  -1   10.10    1.90 
  15   7   1   11.30    2.10 
 -15   7  -1   10.70    2.60 
 -15   7  -1    8.20    1.80 
 -17  -7  -1   71.09    5.20 
  17  -7   1   72.29    5.10 
  17  -7   1   65.89    5.10 
  17  -7   1   72.49    5.10 
 -17   7  -1   80.29    5.90 
  17   7   1   77.29    5.80 
 -17   7  -1   77.69    5.60 
 -17   7  -1   75.69    5.40 
 -17   7  -1   76.39    5.80 
  17   7   1   74.99    5.00 
 -17   7  -1   82.59    6.40 
  17   7   1   81.19    6.10 
  17   7   1   72.69    5.10 
 -17   7  -1   80.39    5.80 
  17   7   1   77.49    5.90 
 -17   7  -1   83.39    5.80 
 -17   7  -1   80.69    5.90 
 -17   7  -1   82.69    6.00 
 -19  -7  -1    3.20    1.30 
  19  -7   1    5.50    1.50 
  19  -7   1    6.30    1.30 
  19   7   1    5.30    1.70 
 -19   7  -1    6.50    2.00 
 -19   7  -1    3.90    1.50 
 -19   7  -1    5.00    2.00 
  19   7   1    5.00    1.70 
 -19   7  -1    4.20    1.60 
 -19   7  -1    4.00    1.90 
 -19   7  -1    5.50    1.80 
 -19   7  -1    3.90    1.60 
  19   7   1    6.30    1.20 
 -19   7  -1    4.00    1.80 
  21  -7   1    1.30    0.90 
  21  -7   1    1.40    1.10 
 -21  -7  -1   -0.40    1.00 
 -21   7  -1    3.10    1.50 
 -21   7  -1   -1.90    1.10 
 -21   7  -1    0.90    1.40 
 -21   7  -1   -0.40    0.80 
 -21   7  -1    2.30    1.50 
  21   7   1   -0.30    1.10 
  21   7   1    2.90    1.50 
 -21   7  -1    1.90    1.30 
  21   7   1    0.80    0.70 
 -21   7  -1    3.60    1.80 
  23  -7   1    0.60    0.90 
 -23  -7  -1    0.00    0.90 
 -23  -7  -1   -0.10    1.10 
  23  -7   1    0.00    0.60 
 -23   7  -1    0.80    1.30 
 -23   7  -1    0.00    1.10 
 -23   7  -1    1.30    1.00 
 -23   7  -1   -0.20    0.90 
 -23   7  -1    0.80    1.10 
  23   7   1   -0.30    0.90 
  24  -8  -1   -0.20    0.50 
 -24  -8   1   -0.70    0.50 
 -24  -8   1   -0.80    0.70 
 -24   8   1    0.70    0.60 
 -24   8   1    0.50    0.70 
 -24   8   1    0.60    0.70 
  24   8  -1   -0.10    0.70 
 -24   8   1    0.40    0.80 
 -24   8   1   -1.10    0.90 
 -22  -8   1   14.30    1.80 
  22  -8  -1   18.70    2.30 
  22  -8  -1   17.60    1.90 
 -22   8   1   11.40    1.80 
  22   8  -1   17.50    2.50 
 -22   8   1   17.00    2.50 
 -22   8   1   17.20    2.30 
  22   8  -1   20.10    2.40 
 -22   8   1   15.70    2.30 
  20  -8  -1   31.70    3.00 
  20  -8  -1   33.30    3.10 
 -20  -8   1   34.10    3.20 
 -20   8   1   27.90    3.30 
 -20   8   1   44.90    4.30 
 -20   8   1   36.00    3.60 
 -20   8   1   35.00    3.60 
  20   8  -1   41.50    3.70 
  20   8  -1   41.50    3.80 
 -20   8   1   30.50    3.50 
 -20   8   1   29.80    3.30 
 -20   8   1   33.10    3.60 
  18  -8  -1   25.20    2.70 
  18  -8  -1   25.00    2.70 
 -18   8   1   26.10    2.90 
 -18   8   1   27.90    3.20 
  18   8  -1   22.80    3.30 
 -18   8   1   30.60    3.70 
 -18   8   1   29.00    3.90 
  18   8  -1   31.80    3.60 
 -18   8   1   29.80    3.60 
 -18   8   1   28.50    3.30 
  18   8  -1   37.10    3.80 
 -18   8   1   26.10    3.40 
  18   8  -1   27.60    2.50 
 -18   8   1   30.00    3.50 
 -16  -8   1  108.89    7.00 
 -16  -8   1  111.09    7.10 
  16  -8  -1  103.29    6.60 
 -16   8   1  107.69    7.70 
 -16   8   1  113.39    8.20 
  16   8  -1   91.29    7.40 
 -16   8   1  109.99    7.40 
  16   8  -1  112.39    7.50 
 -16   8   1  111.19    7.50 
 -16   8   1  113.89    7.60 
  16   8  -1  104.19    6.60 
 -16   8   1  123.49    7.30 
 -16   8   1  115.59    7.40 
  16   8  -1  104.99    7.40 
 -16   8   1  103.29    7.50 
 -16   8   1  112.69    7.40 
 -14  -8   1    2.80    1.30 
 -14  -8   1    3.60    1.50 
 -14  -8   1    3.80    1.00 
  14  -8  -1    2.60    0.80 
  14  -8  -1    2.70    0.90 
 -14   8   1    3.30    1.40 
 -14   8   1    4.80    2.00 
 -14   8   1    5.40    1.60 
 -14   8   1    0.40    1.20 
  14   8  -1    2.20    1.00 
 -14   8   1    4.80    1.80 
 -14   8   1    3.50    1.60 
 -14   8   1    4.40    1.60 
  14   8  -1    6.20    1.70 
 -14   8   1    1.60    1.70 
 -14   8   1    4.20    1.70 
  14   8  -1    2.90    1.60 
 -14   8   1    3.10    1.60 
 -14   8   1    3.30    1.50 
  14   8  -1    3.30    1.40 
 -14   8   1    3.00    1.90 
 -12  -8   1    1.00    0.90 
 -12  -8   1    0.70    1.10 
 -12  -8   1    0.70    1.00 
 -12  -8   1    1.80    1.20 
  12  -8  -1    1.50    0.70 
 -12  -8   1    1.70    1.20 
 -12   8   1    1.60    1.20 
  12   8  -1    0.30    1.20 
 -12   8   1   -1.90    1.30 
 -12   8   1    0.60    1.10 
 -12   8   1    2.30    1.20 
  12   8  -1   -0.60    1.00 
 -12   8   1    0.70    1.40 
  12   8  -1    0.40    1.20 
 -12   8   1    2.00    1.30 
 -12   8   1    2.90    1.70 
 -12   8   1    1.20    1.20 
 -12   8   1    1.60    1.10 
 -12   8   1    1.60    1.20 
  12   8  -1    0.60    0.80 
 -12   8   1    1.60    1.00 
 -12   8   1    1.90    1.30 
 -12   8   1    1.00    1.30 
  12   8  -1    0.00    0.90 
 -10  -8   1  131.99    8.90 
 -10  -8   1  151.48    9.40 
  10  -8  -1  148.19    8.30 
 -10  -8   1  147.39    9.40 
  10   8  -1  161.38    8.80 
 -10   8   1  158.88    9.30 
  10   8  -1  156.38    9.10 
 -10   8   1  150.88    9.00 
 -10   8   1  154.18    9.00 
  10   8  -1  133.39    9.20 
  10   8  -1  144.09    8.40 
 -10   8   1  152.78    9.00 
 -10   8   1  147.39    8.80 
 -10   8   1  144.49   10.10 
 -10   8   1  131.79    8.70 
  10   8  -1  140.89    9.00 
   8  -8  -1  157.08    8.70 
  -8  -8   1  170.18   22.70 
  -8  -8   1  165.48    9.80 
  -8  -8   1  170.38   23.50 
  -8  -8   1  166.28    9.10 
   8  -8  -1  142.69    8.80 
   8  -8  -1  160.98    9.20 
   8  -8  -1  150.08    8.60 
   8   8  -1  165.38    9.40 
  -8   8   1  150.78    9.30 
  -6  -8   1  163.28    9.30 
  -6  -8   1  151.68    8.60 
   6  -8  -1  152.38    9.00 
  -6  -8   1  119.69   22.40 
  -6  -8   1  133.69   18.70 
   6  -8  -1  144.69    8.10 
  -6   8   1  154.98    9.00 
   6   8  -1  155.58    8.80 
  -4  -8   1   45.20    3.20 
  -4  -8   1   55.09   12.20 
  -4  -8   1   49.40    3.60 
   4  -8  -1   48.40    3.10 
   4  -8  -1   41.70    2.50 
  -4   8   1   50.29    3.50 
   4   8  -1   41.20    3.40 
   4   8  -1   41.60    3.00 
   4   8  -1   44.00    3.50 
  -2  -8   1   22.50    1.90 
   2  -8  -1   25.00    2.00 
  -2  -8   1   18.40    2.10 
  -2  -8   1   23.80    7.20 
  -2  -8   1   29.50    5.80 
   2   8  -1   22.30    2.30 
  -2   8   1   19.70    2.20 
   2   8  -1   22.60    2.10 
   0  -8   1  167.88    9.10 
   0  -8   1  165.68    9.50 
   0  -8  -1  163.08    9.40 
   0  -8  -1  161.08   13.20 
   0  -8  -1  162.48   14.10 
   0  -8   1  171.28   13.60 
   0  -8   1  156.78   13.00 
   0   8  -1  165.78    9.60 
   0   8   1  163.28    9.60 
   0   8   1  156.28    9.40 
  -2  -8  -1  131.99   13.70 
   2  -8   1  117.89    7.10 
  -2  -8  -1  125.69    7.20 
  -2  -8  -1  104.89   12.70 
   2  -8   1  113.89    6.50 
  -2   8  -1  116.39    7.30 
   2   8   1  125.89    7.30 
   2   8   1  110.99    6.60 
  -4  -8  -1  120.19    7.60 
   4  -8   1  135.89    7.60 
  -4  -8  -1  130.39   21.90 
  -4  -8  -1  126.89   14.90 
   4   8   1  136.79    7.30 
   4   8   1  117.09    7.70 
  -4   8  -1  116.69    7.60 
  -6  -8  -1  149.79   23.10 
  -6  -8  -1  185.28   20.90 
  -6  -8  -1  172.58   10.10 
  -6  -8  -1  165.68    9.50 
   6  -8   1  160.08    9.00 
   6  -8   1  168.08    9.10 
   6  -8   1  191.48   10.00 
  -6   8  -1  163.78   10.00 
   6   8   1  160.18    9.70 
  -8  -8  -1   47.30   15.40 
   8  -8   1   25.50    1.90 
  -8  -8  -1   29.80    2.50 
  -8  -8  -1   29.40    2.40 
  -8  -8  -1   32.30    3.00 
   8  -8   1   26.90    2.10 
   8   8   1   30.00    2.70 
  -8   8  -1   30.60    2.80 
 -10  -8  -1   62.19    4.20 
 -10  -8  -1   68.69    4.50 
 -10  -8  -1   65.09    5.00 
 -10  -8  -1   61.49    4.80 
  10  -8   1   61.89    3.90 
 -10   8  -1   70.79    5.30 
 -10   8  -1   74.09    6.30 
 -10   8  -1   65.29    5.90 
 -10   8  -1   67.99    4.90 
 -10   8  -1   67.09    4.80 
  10   8   1   59.59    4.10 
  10   8   1   62.29    4.80 
 -10   8  -1   67.59    4.80 
 -10   8  -1   66.59    5.40 
  10   8   1   60.99    4.10 
 -10   8  -1   64.59    6.00 
 -10   8  -1   70.59    4.80 
 -12  -8  -1   19.10    2.10 
 -12  -8  -1   19.80    2.30 
 -12  -8  -1   18.00    2.20 
  12  -8   1   19.60    1.80 
 -12  -8  -1   18.10    1.90 
 -12   8  -1   19.20    2.60 
 -12   8  -1   18.70    2.50 
 -12   8  -1   20.00    2.40 
 -12   8  -1   20.60    2.70 
 -12   8  -1   19.20    2.70 
 -12   8  -1   20.10    2.10 
  12   8   1   19.00    1.90 
 -12   8  -1   17.20    2.40 
 -12   8  -1   20.20    2.50 
 -12   8  -1   21.40    2.60 
  12   8   1   20.00    2.50 
  12   8   1   15.90    2.40 
 -12   8  -1   21.20    2.40 
  12   8   1   17.30    2.00 
  12   8   1   16.40    2.60 
 -12   8  -1   22.00    2.90 
 -12   8  -1   18.30    2.10 
 -12   8  -1   20.40    2.40 
 -14  -8  -1   35.30    3.10 
 -14  -8  -1   32.40    3.20 
 -14  -8  -1   30.10    2.50 
  14  -8   1   32.80    2.60 
 -14   8  -1   34.80    3.40 
  14   8   1   36.90    3.60 
  14   8   1   33.50    3.50 
 -14   8  -1   38.30    3.60 
  14   8   1   39.30    2.90 
 -14   8  -1   33.20    3.40 
 -14   8  -1   33.00    4.00 
 -14   8  -1   34.20    3.60 
 -14   8  -1   30.10    3.50 
  14   8   1   30.60    3.50 
 -14   8  -1   34.90    3.60 
 -14   8  -1   34.50    3.40 
 -14   8  -1   33.10    3.60 
 -14   8  -1   35.30    3.60 
 -14   8  -1   33.50    3.20 
  16  -8   1   74.79    5.50 
 -16  -8  -1   76.39    7.10 
 -16  -8  -1   91.89    6.00 
  16  -8   1   81.89    5.50 
  16   8   1   90.79    6.40 
 -16   8  -1   90.69    6.50 
 -16   8  -1   94.59    6.40 
 -16   8  -1   91.59    6.30 
 -16   8  -1   85.99    6.40 
 -16   8  -1   90.89    6.20 
 -16   8  -1   91.69    7.10 
 -16   8  -1   92.29    6.40 
  16   8   1   89.39    5.50 
 -16   8  -1   88.89    6.60 
  16   8   1   79.39    6.40 
  16   8   1   90.99    6.40 
 -16   8  -1   81.39    6.20 
 -16   8  -1   87.59    6.30 
  18  -8   1   17.80    2.30 
  18  -8   1   18.40    2.10 
 -18   8  -1   14.50    2.50 
 -18   8  -1   15.00    2.50 
 -18   8  -1   14.40    2.30 
 -18   8  -1   11.60    2.10 
 -18   8  -1   14.10    2.20 
  18   8   1   15.20    2.50 
 -18   8  -1   14.90    2.60 
 -18   8  -1   16.00    2.70 
 -18   8  -1   16.20    2.60 
 -18   8  -1   21.30    3.60 
  18   8   1   24.00    3.20 
  20  -8   1   34.10    3.00 
 -20  -8  -1   26.20    3.30 
 -20   8  -1   31.10    3.20 
  20   8   1   31.00    3.50 
 -20   8  -1   29.20    3.30 
 -20   8  -1   32.40    3.50 
 -20   8  -1   35.10    3.50 
 -20   8  -1   39.90    3.70 
 -20   8  -1   35.50    3.80 
 -20   8  -1   30.70    3.30 
 -22  -8  -1    3.70    1.20 
  22  -8   1    5.40    1.20 
  22  -8   1    5.00    0.90 
 -22  -8  -1    4.00    1.10 
  22   8   1    3.80    1.20 
 -22   8  -1    6.00    1.40 
 -22   8  -1    3.70    1.50 
 -22   8  -1    7.20    1.50 
 -22   8  -1    4.10    1.40 
 -22   8  -1    3.40    1.40 
  24  -8   1    3.20    0.70 
 -24  -8  -1    1.90    0.60 
 -24   8  -1    4.20    0.80 
 -24   8  -1    2.40    0.80 
 -24   8  -1    4.30    0.90 
 -23  -9   1    3.20    1.10 
  23  -9  -1    1.90    1.00 
  23  -9  -1    2.90    0.70 
 -23  -9   1    2.00    0.80 
 -23   9   1    3.60    1.40 
 -23   9   1    3.00    1.10 
 -23   9   1    2.70    1.00 
  23   9  -1    1.70    1.10 
 -23   9   1    3.90    1.70 
 -23   9   1    2.30    0.80 
  21  -9  -1    3.00    1.00 
  21  -9  -1    3.40    1.00 
 -21  -9   1    2.10    1.10 
 -21   9   1    0.20    1.60 
 -21   9   1    2.80    2.10 
 -21   9   1    0.50    1.30 
  21   9  -1    2.80    1.30 
 -21   9   1    2.80    1.40 
 -21   9   1    1.30    1.60 
 -21   9   1    1.60    1.80 
  21   9  -1    1.30    1.50 
 -21   9   1    9.20    2.90 
  19  -9  -1   21.20    2.40 
  19  -9  -1   20.40    2.50 
 -19   9   1   20.70    3.10 
  19   9  -1   26.10    3.40 
 -19   9   1   25.30    3.20 
 -19   9   1   26.90    3.40 
 -19   9   1   26.40    2.70 
 -19   9   1   25.20    3.10 
 -19   9   1   25.80    3.10 
 -19   9   1   32.10    3.50 
 -19   9   1   28.70    3.70 
  17  -9  -1    2.60    1.10 
 -17  -9   1    3.90    1.40 
 -17  -9   1    3.60    1.50 
  17   9  -1    3.40    2.40 
 -17   9   1    3.60    1.80 
 -17   9   1    3.70    2.20 
 -17   9   1    2.00    1.10 
 -17   9   1    3.30    2.30 
 -17   9   1    3.40    2.30 
 -17   9   1    5.10    2.30 
 -17   9   1    2.40    2.60 
 -17   9   1    6.20    2.70 
 -17   9   1    2.20    1.90 
  15  -9  -1  111.99    8.80 
 -15  -9   1  143.09    8.00 
 -15  -9   1  143.49    8.60 
 -15  -9   1  136.39    8.50 
  15   9  -1  127.49    9.00 
 -15   9   1  132.39    9.50 
  15   9  -1  136.19    8.00 
 -15   9   1  133.89    8.80 
 -15   9   1  143.89    9.10 
 -15   9   1  148.29    8.90 
 -15   9   1  147.09    9.10 
 -15   9   1  127.59    8.50 
 -15   9   1  140.89    8.90 
  15   9  -1  127.29    8.90 
 -15   9   1  138.69    9.20 
  15   9  -1  140.39    8.90 
 -15   9   1  147.19    9.10 
 -15   9   1  150.08    8.90 
 -13  -9   1    1.80    1.20 
 -13  -9   1    1.40    1.70 
  13  -9  -1    3.10    0.70 
 -13  -9   1    1.40    1.30 
 -13  -9   1    2.50    1.10 
  13   9  -1    2.70    0.90 
 -13   9   1    1.80    1.40 
 -13   9   1    3.90    1.90 
 -13   9   1    1.50    1.80 
  13   9  -1    0.90    1.40 
  13   9  -1    2.10    0.60 
  13   9  -1    0.60    1.10 
 -13   9   1    2.10    1.40 
 -13   9   1    3.30    1.80 
 -13   9   1    0.10    1.20 
 -13   9   1    4.60    1.80 
 -13   9   1    3.70    1.70 
 -13   9   1    1.80    1.20 
 -11  -9   1  184.18   10.70 
 -11  -9   1  187.48   10.50 
  11  -9  -1  181.48   10.00 
 -11  -9   1  173.78   10.40 
 -11  -9   1  192.98   11.00 
 -11  -9   1  165.78   11.30 
  11  -9  -1  176.18   10.60 
 -11  -9   1  170.48   10.70 
 -11   9   1  195.98   10.80 
 -11   9   1  165.18   11.30 
  11   9  -1  172.38   10.10 
 -11   9   1  167.08   10.60 
 -11   9   1  191.68   11.20 
  11   9  -1  179.98   10.90 
 -11   9   1  181.68   10.40 
  11   9  -1  177.58   10.70 
 -11   9   1  173.18   10.90 
 -11   9   1  176.88   10.70 
 -11   9   1  180.08   11.00 
  11   9  -1  179.58   11.00 
 -11   9   1  188.08   10.90 
 -11   9   1  187.88   11.10 
 -11   9   1  196.88   10.90 
 -11   9   1  191.98   11.00 
 -11   9   1  183.08   11.30 
   9  -9  -1   19.40    2.00 
  -9  -9   1   21.10    2.20 
  -9  -9   1   18.50    2.70 
  -9  -9   1   22.80    2.50 
   9  -9  -1   21.40    1.30 
  -9   9   1   18.10    2.40 
  -9   9   1   16.50    2.20 
  -9   9   1   14.40    2.10 
  -9   9   1   14.80    2.40 
  -9   9   1   22.30    2.40 
  -9   9   1   21.60    3.30 
   9   9  -1   19.50    2.10 
  -9   9   1   17.60    2.20 
   9   9  -1   17.30    3.10 
  -9   9   1   18.70    2.30 
  -9   9   1   14.60    2.20 
   9   9  -1   21.70    2.40 
  -9   9   1   25.60    2.70 
  -9   9   1   20.30    2.40 
  -9   9   1   22.60    3.70 
  -7  -9   1  127.69    8.10 
   7  -9  -1  104.29    7.30 
  -7  -9   1  146.19   21.90 
  -7  -9   1  122.39    7.40 
   7  -9  -1  124.39    7.40 
  -7   9   1  126.49    7.80 
   7   9  -1  141.59    7.70 
  -5  -9   1  139.59    9.30 
  -5  -9   1  149.69    9.10 
   5  -9  -1  143.29    8.50 
  -5  -9   1  169.28   18.70 
  -5  -9   1  175.48   20.60 
  -5   9   1  147.39    8.90 
   5   9  -1  136.29    8.50 
  -3  -9   1  446.26   35.50 
   3  -9  -1  498.25   25.20 
  -3  -9   1  472.15   25.10 
  -3  -9   1  457.45   25.50 
   3  -9  -1  438.76   24.60 
  -3  -9   1  444.56   34.50 
   3   9  -1  452.85   24.80 
   3   9  -1  462.05   25.50 
  -3   9   1  468.15   25.50 
  -1  -9   1  187.98   10.20 
   1  -9  -1  149.29    9.50 
  -1  -9   1  174.88   15.30 
   1  -9  -1  166.28   13.40 
  -1  -9   1  175.08    9.60 
  -1  -9   1  171.38   15.60 
   1  -9  -1  160.88   13.30 
   1  -9  -1  173.28    9.90 
   1   9  -1  166.98   10.20 
  -1   9   1  184.58   10.30 
   1  -9   1   70.19    7.50 
   1  -9   1   61.59    5.90 
  -1  -9  -1   66.89    8.80 
  -1  -9  -1   66.49    4.40 
   1  -9   1   61.89    3.80 
   1  -9   1   60.89    4.30 
  -1  -9  -1   74.99    9.50 
  -1   9  -1   63.79    4.60 
   1   9   1   56.99    4.20 
   1   9   1   61.99    4.50 
  -3  -9  -1   80.29   12.20 
  -3  -9  -1  120.69   14.00 
  -3  -9  -1   99.29    6.30 
   3  -9   1  107.99    6.20 
   3   9   1   93.19    6.20 
  -3   9  -1   92.49    6.30 
   3   9   1   92.79    5.60 
  -5  -9  -1  491.45   40.30 
  -5  -9  -1  482.15   27.40 
   5  -9   1  557.34   27.40 
  -5  -9  -1  552.44   41.40 
  -5  -9  -1  452.35   26.90 
  -5   9  -1  470.35   27.40 
   5   9   1  491.55   27.00 
   7  -9   1    2.90    1.00 
  -7  -9  -1    2.90    1.20 
  -7  -9  -1    3.60    1.00 
  -7  -9  -1    4.40    1.10 
  -7  -9  -1    9.10   10.10 
  -7   9  -1    4.20    1.30 
   7   9   1    3.40    1.00 
  -9  -9  -1    3.20    1.10 
   9  -9   1    2.90    1.10 
  -9  -9  -1    3.70    1.30 
   9  -9   1    4.20    0.50 
  -9  -9  -1    5.90    1.40 
  -9   9  -1    4.50    1.40 
  -9   9  -1    3.10    1.30 
   9   9   1    3.90    1.20 
  -9   9  -1    5.90    1.60 
  -9   9  -1    5.10    1.30 
  -9   9  -1    5.40    1.40 
   9   9   1    4.90    1.20 
  -9   9  -1    4.40    1.30 
  -9   9  -1    5.80    1.20 
  -9   9  -1    4.30    1.70 
  11  -9   1  188.38   11.40 
 -11  -9  -1  192.28   10.70 
 -11  -9  -1  179.08   11.70 
  11  -9   1  185.98   10.30 
 -11  -9  -1  184.48   10.70 
 -11  -9  -1  154.98   11.50 
 -11  -9  -1  198.38   11.00 
 -11   9  -1  183.08   11.70 
  11   9   1  185.48   11.30 
 -11   9  -1  190.68   10.80 
 -11   9  -1  192.38   11.10 
 -11   9  -1  193.28   11.50 
  11   9   1  174.68   10.60 
 -11   9  -1  195.78   11.10 
 -11   9  -1  188.18   11.40 
 -11   9  -1  182.48   11.20 
 -11   9  -1  190.88   11.30 
  11   9   1  176.38   11.10 
 -11   9  -1  203.68   11.40 
 -11   9  -1  200.08   11.20 
 -11   9  -1  192.78   11.30 
  11   9   1  183.78   11.00 
 -11   9  -1  188.88   11.20 
 -13  -9  -1  106.09    6.40 
 -13  -9  -1  106.29    6.40 
 -13  -9  -1  105.99    6.80 
 -13  -9  -1  105.89    6.80 
  13  -9   1  113.99    6.20 
  13   9   1  105.69    7.10 
 -13   9  -1   87.79    6.60 
 -13   9  -1  102.49    7.60 
 -13   9  -1  104.39    6.90 
 -13   9  -1  101.19    7.10 
 -13   9  -1  103.89    7.10 
 -13   9  -1  104.89    7.10 
 -13   9  -1  108.69    7.00 
 -13   9  -1  101.39    7.10 
  13   9   1  111.09    7.10 
 -13   9  -1  107.99    7.00 
 -13   9  -1  106.99    7.40 
 -13   9  -1  108.59    7.30 
  13   9   1  102.39    7.20 
  13   9   1  108.59    6.30 
 -15  -9  -1   92.99    6.30 
 -15  -9  -1   91.89    6.10 
 -15  -9  -1   96.49    5.50 
  15   9   1   87.29    5.60 
 -15   9  -1   87.79    6.30 
 -15   9  -1   93.79    7.30 
 -15   9  -1   91.19    6.40 
  15   9   1   87.39    6.50 
 -15   9  -1   93.59    6.70 
 -15   9  -1   94.79    6.30 
 -15   9  -1   93.19    6.50 
 -15   9  -1   90.79    6.40 
 -15   9  -1   99.59    6.70 
  15   9   1   89.99    6.50 
  15   9   1   81.79    6.60 
 -15   9  -1   93.89    6.60 
 -15   9  -1   88.19    6.60 
 -15   9  -1   88.99    6.70 
 -17  -9  -1   16.20    2.40 
  17  -9   1   19.20    3.10 
  17  -9   1   19.50    2.30 
 -17  -9  -1   20.60    2.70 
  17   9   1   14.20    2.60 
 -17   9  -1   17.40    4.10 
 -17   9  -1   22.80    3.60 
  17   9   1   19.00    3.30 
 -17   9  -1   22.00    3.10 
 -17   9  -1   15.50    2.60 
 -17   9  -1   19.90    2.70 
 -17   9  -1   32.70    5.20 
  17   9   1   18.30    4.20 
 -19  -9  -1   90.89    6.30 
  19  -9   1   92.79    6.30 
  19  -9   1   86.69    6.20 
  19   9   1  105.49    6.90 
 -19   9  -1  100.99    6.80 
 -19   9  -1  111.99    7.10 
 -19   9  -1   96.99    6.80 
 -19   9  -1  115.19    7.50 
 -19   9  -1  102.49    6.90 
 -19   9  -1   95.19    6.70 
  19   9   1  114.59    7.00 
 -21  -9  -1    2.10    1.10 
  21  -9   1    2.50    0.80 
 -21  -9  -1   -0.50    1.00 
  21  -9   1    2.40    1.10 
  21   9   1    1.20    1.20 
 -21   9  -1    1.60    1.30 
 -21   9  -1    1.50    1.40 
 -21   9  -1    4.40    1.80 
 -21   9  -1    0.60    1.30 
 -21   9  -1    0.40    1.20 
  21   9   1    1.20    1.40 
 -21   9  -1    4.10    1.90 
 -23  -9  -1    1.30    0.70 
  23  -9   1    0.30    0.80 
  23  -9   1    0.70    0.50 
 -23   9  -1    0.40    0.70 
 -23   9  -1    2.30    1.30 
  23   9   1   -0.40    0.90 
 -23   9  -1    0.60    0.80 
 -23   9  -1    2.30    1.10 
  22 -10  -1    2.80    0.80 
 -22 -10   1    0.60    1.00 
  22 -10  -1    3.20    0.70 
 -22  10   1    2.60    1.00 
 -22  10   1    3.00    1.40 
 -22  10   1    0.10    0.90 
 -22  10   1    1.60    1.00 
  22  10  -1    2.60    1.10 
 -22  10   1    1.00    1.00 
 -22  10   1    2.30    1.10 
  22  10  -1   -0.30    1.00 
  20 -10  -1   10.80    1.40 
  20 -10  -1    9.10    1.40 
 -20 -10   1    8.40    1.50 
 -20  10   1   13.60    2.50 
 -20  10   1    8.30    1.70 
  20  10  -1    6.40    1.60 
 -20  10   1   11.00    2.10 
 -20  10   1    8.50    1.80 
 -20  10   1    6.10    1.60 
 -20  10   1   11.40    2.30 
  20  10  -1   13.30    2.80 
 -20  10   1   10.00    2.60 
  18 -10  -1   15.00    2.00 
  18 -10  -1    8.70    1.40 
 -18 -10   1    8.20    1.70 
 -18  10   1   13.10    2.30 
 -18  10   1    8.40    2.10 
 -18  10   1    8.00    2.00 
 -18  10   1    8.90    1.90 
  18  10  -1    8.80    2.20 
 -18  10   1    8.90    2.10 
 -18  10   1    6.90    1.90 
 -16 -10   1   -0.20    1.40 
  16 -10  -1   -1.60    0.70 
 -16 -10   1    0.40    1.20 
 -16 -10   1    0.30    0.70 
 -16  10   1    1.90    1.90 
  16  10  -1   -0.80    1.40 
 -16  10   1    1.00    1.30 
 -16  10   1    0.30    1.40 
  16  10  -1   -0.20    1.30 
 -16  10   1    1.90    1.70 
 -16  10   1    0.00    0.60 
 -16  10   1    1.30    1.60 
 -16  10   1   -0.80    1.50 
 -16  10   1    0.40    0.60 
 -16  10   1    2.20    1.90 
 -16  10   1   -0.60    1.50 
  16  10  -1    0.10    1.40 
 -16  10   1    0.20    1.40 
  14 -10  -1   51.89    4.00 
 -14 -10   1   61.29    4.70 
 -14 -10   1   60.49    4.60 
 -14 -10   1   53.39    5.20 
 -14 -10   1   63.69    4.20 
 -14  10   1   70.89    5.10 
  14  10  -1   65.69    6.50 
 -14  10   1   60.49    4.70 
  14  10  -1   57.79    5.00 
 -14  10   1   65.69    4.80 
 -14  10   1   61.89    5.00 
 -14  10   1   53.99    4.40 
  14  10  -1   61.99    4.90 
 -14  10   1   64.99    5.00 
 -14  10   1   64.99    5.10 
 -14  10   1   58.69    5.40 
 -14  10   1   61.19    4.80 
 -14  10   1   62.89    5.30 
 -14  10   1   63.09    5.10 
 -12 -10   1   22.70    2.60 
 -12 -10   1   22.20    2.50 
 -12 -10   1   20.60    2.50 
  12  10  -1   22.00    2.60 
 -12  10   1   25.00    2.90 
 -12  10   1   20.20    2.60 
 -12  10   1   22.80    2.90 
 -12  10   1   24.80    3.00 
 -12  10   1   20.40    2.50 
  12  10  -1   23.20    4.20 
  12  10  -1   20.60    2.80 
 -12  10   1   24.80    2.70 
 -10 -10   1   88.39    6.20 
 -10 -10   1   89.89    6.80 
 -10 -10   1   92.39    5.90 
  10 -10  -1   81.89    5.80 
 -10 -10   1   87.99    5.70 
 -10 -10   1   88.39    5.70 
  10  10  -1   90.19    6.10 
 -10  10   1   98.89    6.20 
 -10  10   1   92.49    6.20 
 -10  10   1   90.19    5.70 
 -10  10   1   90.59    6.00 
  10  10  -1   82.69    6.00 
 -10  10   1   84.49    6.10 
 -10  10   1   94.49    6.10 
 -10  10   1   91.99    6.40 
 -10  10   1   84.69    6.40 
 -10  10   1   93.19    6.00 
 -10  10   1   88.49    6.00 
 -10  10   1   93.89    6.80 
  10  10  -1   94.79    5.90 
 -10  10   1   92.29    6.20 
  -8 -10   1   84.49    5.90 
  -8 -10   1   85.19    5.20 
  -8 -10   1   90.59    6.10 
   8 -10  -1   76.79    5.20 
  -8 -10   1   83.09    5.60 
  -8  10   1   69.39    5.70 
  -8  10   1   79.59    5.30 
  -8  10   1   88.39    5.60 
   8  10  -1   66.99    5.20 
  -8  10   1   78.09    5.50 
  -8  10   1   87.19    5.60 
  -8  10   1   91.59    5.80 
  -8  10   1   76.89    5.40 
  -8  10   1   86.89    5.70 
   6 -10  -1   11.70    1.60 
  -6 -10   1   12.90    2.30 
  -6 -10   1   14.00    1.70 
  -6  10   1   13.00    2.20 
  -4 -10   1   29.80    3.10 
   4 -10  -1   29.10    2.60 
   4  10  -1   34.90    3.20 
  -4  10   1   30.70    3.10 
  -2 -10   1  192.88   10.90 
  -2 -10   1  209.18   23.40 
  -2 -10   1  189.58   11.40 
   2 -10  -1  203.38   11.10 
  -2 -10   1  173.28   18.00 
   2  10  -1  184.38   11.40 
  -2  10   1  192.48   11.40 
   0 -10   1  260.97   19.30 
   0 -10  -1  266.27   14.80 
   0 -10  -1  246.88   20.00 
   0 -10   1  246.78   19.20 
   0 -10   1  269.37   15.00 
   0 -10   1  262.47   14.40 
   0  10   1  269.67   15.10 
   0  10  -1  261.77   15.20 
  -2 -10  -1    3.20    1.10 
   2 -10   1    5.10    1.20 
  -2 -10  -1   -2.40    4.70 
  -2  10  -1    3.40    1.50 
  -4 -10  -1   47.10   10.90 
  -4 -10  -1   44.20    3.70 
   4 -10   1   47.90    3.60 
  -4 -10  -1   42.80    3.10 
  -4  10  -1   43.20    3.80 
  -6 -10  -1  210.98   12.30 
   6 -10   1  208.08   12.00 
  -6 -10  -1  230.68   25.70 
  -6 -10  -1  192.48   11.60 
  -6  10  -1  200.98   12.30 
  -8 -10  -1    1.40    1.20 
  -8 -10  -1    0.90    0.80 
  -8 -10  -1    1.20    1.00 
   8 -10   1   -0.10    0.70 
  -8 -10  -1    1.20    1.00 
  -8  10  -1    0.40    1.10 
  -8  10  -1   -0.50    1.00 
   8  10   1    0.60    0.80 
  -8  10  -1    2.30    1.10 
  -8  10  -1   -0.30    1.00 
  -8  10  -1    2.10    1.10 
  -8  10  -1    1.40    1.10 
  -8  10  -1   -0.60    1.20 
  -8  10  -1   -0.80    0.90 
  -8  10  -1    0.90    0.90 
   8  10   1    1.20    0.80 
  -8  10  -1    0.80    1.10 
   8  10   1    1.00    1.00 
 -10 -10  -1   39.80    3.10 
 -10 -10  -1   33.10    2.90 
 -10 -10  -1   36.20    3.20 
  10 -10   1   37.90    4.00 
 -10 -10  -1   34.40    3.70 
 -10 -10  -1   35.90    3.80 
 -10  10  -1   40.00    3.30 
 -10  10  -1   37.10    3.00 
 -10  10  -1   38.20    3.70 
 -10  10  -1   37.70    3.30 
 -10  10  -1   42.50    3.80 
 -10  10  -1   32.30    3.30 
  10  10   1   40.80    3.40 
 -10  10  -1   42.30    3.30 
 -10  10  -1   42.30    3.30 
 -10  10  -1   40.40    3.60 
 -10  10  -1   43.00    3.90 
  10  10   1   35.70    3.20 
 -10  10  -1   35.10    3.30 
 -10  10  -1   37.60    3.50 
 -10  10  -1   34.30    3.40 
 -12 -10  -1   45.70    3.70 
 -12 -10  -1   42.60    3.70 
 -12 -10  -1   47.90    3.60 
 -12 -10  -1   47.20    3.80 
 -12  10  -1   41.30    5.30 
 -12  10  -1   41.10    3.50 
 -12  10  -1   46.90    4.00 
 -12  10  -1   50.89    5.00 
 -12  10  -1   47.30    3.90 
 -12  10  -1   49.99    4.60 
 -12  10  -1   53.59    4.40 
  12  10   1   43.30    4.00 
 -12  10  -1   45.70    4.60 
 -12  10  -1   44.30    5.70 
  12  10   1   43.10    5.50 
 -12  10  -1   45.30    5.20 
 -14 -10  -1  121.29    7.50 
  14 -10   1   95.69    6.80 
 -14 -10  -1  114.29    7.40 
 -14 -10  -1  115.99    6.90 
 -14  10  -1  124.89    7.80 
 -14  10  -1  125.79    7.80 
 -14  10  -1  112.59    7.50 
 -14  10  -1  120.39    8.10 
 -14  10  -1  116.49    7.80 
 -14  10  -1  112.49    7.80 
 -14  10  -1  116.49    7.90 
  14  10   1  116.59    7.60 
 -14  10  -1  121.29    7.50 
  14  10   1  102.59    8.80 
 -14  10  -1  122.79    7.80 
 -14  10  -1  120.59    7.90 
  14  10   1  113.39    7.70 
 -14  10  -1   99.79    7.10 
 -14  10  -1  115.79    8.30 
 -16 -10  -1   51.29    4.10 
  16 -10   1   45.00    3.70 
 -16 -10  -1   53.09    4.20 
 -16  10  -1   53.69    4.60 
  16  10   1   50.59    4.40 
 -16  10  -1   52.79    4.50 
 -16  10  -1   51.99    4.70 
  16  10   1   41.60    4.40 
 -16  10  -1   54.19    4.40 
 -16  10  -1   51.59    4.50 
 -16  10  -1   49.80    4.60 
  16  10   1   53.99    4.70 
 -16  10  -1   54.79    5.10 
 -16  10  -1   50.49    4.50 
 -16  10  -1   52.09    4.60 
 -16  10  -1   52.89    4.50 
 -18 -10  -1   33.50    3.10 
  18 -10   1   29.70    2.80 
  18 -10   1   32.50    2.90 
 -18  10  -1   33.00    3.50 
 -18  10  -1   29.90    3.70 
 -18  10  -1   27.30    3.40 
 -18  10  -1   36.90    4.10 
 -18  10  -1   37.50    3.80 
 -18  10  -1   27.80    3.60 
 -18  10  -1   33.60    3.40 
  20 -10   1    5.50    1.10 
 -20 -10  -1    4.80    1.10 
  20 -10   1    4.90    1.00 
 -20  10  -1    2.60    1.50 
  20  10   1    3.50    1.40 
  20  10   1    5.10    1.60 
 -20  10  -1    4.70    1.70 
 -20  10  -1    4.30    1.70 
 -20  10  -1    4.50    1.50 
 -20  10  -1    4.40    1.60 
 -20  10  -1    8.80    2.20 
  22 -10   1    0.60    0.60 
 -22 -10  -1    0.70    0.70 
  22 -10   1    1.30    0.80 
 -22  10  -1    2.20    1.10 
 -22  10  -1    2.30    1.00 
 -22  10  -1    4.40    1.60 
  22  10   1    0.70    0.80 
 -22  10  -1    2.80    1.10 
 -22  10  -1    3.80    1.30 
  22  10   1    1.80    1.00 
 -21 -11   1    3.30    0.90 
  21 -11  -1    5.00    0.80 
  21 -11  -1    2.30    0.80 
 -21  11   1    4.50    1.50 
 -21  11   1    3.20    1.30 
 -21  11   1    3.00    1.20 
  21  11  -1    3.90    1.20 
  21  11  -1    1.20    1.10 
 -21  11   1    4.60    1.50 
 -21  11   1    5.70    1.70 
 -21  11   1    2.60    1.20 
  19 -11  -1   25.60    2.50 
 -19  11   1   32.50    3.80 
 -19  11   1   26.60    3.10 
  19  11  -1   31.50    3.10 
 -19  11   1   32.50    3.50 
 -19  11   1   28.00    3.00 
 -19  11   1   24.50    3.10 
 -19  11   1   27.90    3.40 
 -19  11   1   30.00    3.20 
 -19  11   1   31.20    2.90 
 -17 -11   1   21.10    2.80 
 -17 -11   1   22.30    2.70 
 -17  11   1   25.70    3.00 
  17  11  -1   16.90    2.80 
 -17  11   1   23.50    3.30 
 -17  11   1   26.50    3.10 
 -17  11   1   25.10    3.40 
 -17  11   1   22.10    3.20 
 -17  11   1   24.60    3.10 
  17  11  -1   26.30    3.10 
 -17  11   1   22.60    3.10 
 -17  11   1   27.10    3.80 
  15 -11  -1   10.70    1.60 
 -15 -11   1   17.00    2.40 
 -15 -11   1   12.90    1.90 
 -15 -11   1   14.20    2.20 
 -15  11   1   13.70    2.40 
  15  11  -1   13.10    2.40 
 -15  11   1   15.20    3.00 
 -15  11   1   17.80    2.90 
 -15  11   1   13.40    2.30 
 -15  11   1   16.60    2.60 
 -15  11   1   15.00    2.40 
  15  11  -1   11.20    2.20 
 -15  11   1   17.90    2.80 
 -15  11   1   17.00    2.70 
 -15  11   1   15.70    2.40 
  15  11  -1    9.30    2.00 
 -15  11   1   14.10    2.70 
 -15  11   1   15.60    2.50 
 -13 -11   1   10.60    2.20 
 -13 -11   1   11.80    2.00 
 -13 -11   1   10.80    1.70 
 -13  11   1   10.80    2.30 
 -13  11   1   13.10    2.20 
 -13  11   1   11.90    2.20 
 -13  11   1   12.50    1.90 
 -13  11   1   10.80    2.60 
 -13  11   1   11.70    2.10 
 -13  11   1   11.40    2.30 
 -13  11   1   11.10    2.50 
  13  11  -1   12.60    2.10 
 -13  11   1   10.50    2.20 
 -13  11   1   13.70    2.50 
 -13  11   1   13.70    2.20 
  13  11  -1    9.20    2.10 
 -13  11   1   13.90    1.90 
 -11 -11   1   -0.80    1.30 
 -11 -11   1    0.20    1.10 
 -11 -11   1   -1.50    1.20 
 -11 -11   1   -1.40    1.10 
 -11  11   1   -0.50    1.30 
 -11  11   1    0.40    1.20 
 -11  11   1    1.30    1.60 
 -11  11   1    1.60    1.40 
 -11  11   1    0.10    0.80 
 -11  11   1   -0.80    1.20 
 -11  11   1    0.20    1.20 
  11  11  -1   -2.00    1.00 
 -11  11   1   -0.80    1.10 
  11  11  -1    0.90    0.50 
  11  11  -1   -0.90    2.20 
 -11  11   1   -0.30    1.10 
 -11  11   1   -0.50    0.90 
 -11  11   1   -0.80    1.20 
   9 -11  -1   95.29    6.10 
  -9 -11   1   93.59    6.20 
  -9 -11   1  100.19    6.50 
  -9 -11   1   85.09    6.80 
  -9 -11   1   98.59    6.00 
  -9 -11   1  102.79    6.20 
  -9  11   1   79.59    5.90 
   9  11  -1   93.09    6.30 
  -9  11   1   95.09    6.50 
  -9  11   1   95.89    6.30 
  -9  11   1   99.39    6.00 
  -9  11   1  101.29    7.30 
  -9  11   1  100.89    6.70 
  -9  11   1   93.09    6.40 
  -9  11   1   99.09    6.30 
  -9  11   1   88.09    6.70 
  -9  11   1   99.99    6.50 
  -9  11   1   92.29    6.50 
  -9  11   1   99.29    6.40 
   9  11  -1   98.29    6.40 
  -9  11   1  106.89    6.40 
  -7 -11   1   25.60    2.90 
  -7 -11   1   26.00    2.40 
  -7 -11   1   18.30    2.50 
   7 -11  -1   22.20    2.30 
  -7 -11   1   22.80    2.20 
   7 -11  -1   23.50    2.30 
  -7  11   1   26.00    2.50 
  -7  11   1   21.60    2.70 
  -7  11   1   23.70    2.20 
  -7  11   1   21.90    2.50 
  -7  11   1   22.50    2.40 
  -7  11   1   24.00    2.40 
   7  11  -1   28.40    2.50 
  -7  11   1   27.50    2.90 
  -7  11   1   23.40    2.60 
  -7  11   1   28.10    2.90 
   7  11  -1   25.50    3.20 
   5 -11  -1  184.88   10.50 
  -5 -11   1  174.18   10.10 
  -5 -11   1  179.68   11.00 
  -5  11   1  180.78   10.20 
  -5  11   1  179.08   10.60 
  -5  11   1  186.88   10.90 
   5  11  -1  166.78   11.40 
  -5  11   1  161.28   11.00 
  -3 -11   1  231.68   22.70 
   3 -11  -1  206.68   12.70 
  -3 -11   1  233.58   13.50 
   3  11  -1  219.58   13.20 
  -3  11   1  219.38   13.10 
  -1 -11   1  379.26   21.50 
  -1 -11   1  377.26   28.20 
   1 -11  -1  393.86   21.30 
  -1  11   1  387.86   21.60 
   1  11  -1  367.96   21.60 
   1 -11   1  162.88    9.80 
  -1 -11  -1  169.38   16.10 
  -1 -11  -1  166.98    9.80 
   1  11   1  164.68   10.10 
  -1  11  -1  148.79   10.00 
  -3 -11  -1   79.29    5.80 
  -3 -11  -1   96.29   14.60 
   3 -11   1   92.89    5.80 
  -3 -11  -1   80.99    5.20 
  -3  11  -1   81.69    6.00 
  -5 -11  -1    1.40    0.90 
   5 -11   1    0.70    0.80 
  -5 -11  -1    2.20    1.20 
   5  11   1    1.60    0.80 
  -5  11  -1    2.90    1.10 
  -5  11  -1    2.00    1.00 
  -5  11  -1    1.00    0.70 
  -5  11  -1    0.80    1.20 
  -5  11  -1    0.60    1.30 
  -5  11  -1    2.50    1.20 
   5  11   1    1.40    0.90 
  -7 -11  -1   36.00    3.00 
  -7 -11  -1   36.90    3.60 
   7 -11   1   31.80    3.20 
  -7 -11  -1   38.60    3.00 
  -7 -11  -1   38.30    2.90 
  -7 -11  -1   37.10    3.30 
   7  11   1   37.20    3.10 
  -7  11  -1   38.70    3.10 
  -7  11  -1   39.20    3.20 
  -7  11  -1   33.80    3.30 
   7  11   1   31.70    3.20 
  -7  11  -1   40.30    3.50 
  -7  11  -1   40.80    3.30 
  -7  11  -1   34.40    3.00 
  -7  11  -1   37.10    3.10 
  -7  11  -1   34.70    2.90 
  -7  11  -1   36.30    3.10 
  -7  11  -1   38.20    3.20 
  -7  11  -1   39.80    3.30 
  -7  11  -1   27.30    3.30 
  -7  11  -1   34.90    3.10 
  -7  11  -1   38.00    2.80 
  -7  11  -1   36.10    3.70 
  -7  11  -1   37.10    3.40 
  -9 -11  -1   57.39    4.00 
  -9 -11  -1   56.79    4.80 
  -9 -11  -1   59.29    4.10 
  -9 -11  -1   47.50    4.90 
  -9 -11  -1   57.19    4.20 
   9 -11   1   55.09    4.60 
  -9  11  -1   60.89    4.70 
  -9  11  -1   61.79    4.70 
  -9  11  -1   60.29    4.30 
  -9  11  -1   61.29    4.60 
  -9  11  -1   59.29    6.20 
  -9  11  -1   54.89    4.70 
   9  11   1   57.59    4.40 
  -9  11  -1   62.79    4.70 
  -9  11  -1   59.29    4.30 
  -9  11  -1   56.69    4.40 
  -9  11  -1   58.39    4.50 
   9  11   1   51.19    5.60 
  -9  11  -1   57.69    4.00 
  -9  11  -1   62.49    4.40 
  -9  11  -1   50.89    4.10 
  -9  11  -1   60.89    4.40 
   9  11   1   62.39    4.40 
 -11 -11  -1   10.90    2.00 
 -11 -11  -1   11.10    1.90 
 -11 -11  -1   13.60    2.50 
 -11  11  -1   12.60    2.40 
 -11  11  -1    8.80    1.60 
 -11  11  -1    9.40    2.00 
  11  11   1    9.00    3.10 
 -11  11  -1    9.60    2.60 
 -11  11  -1   11.40    2.10 
 -11  11  -1   12.70    3.30 
  11  11   1   11.50    1.90 
 -11  11  -1   16.80    3.60 
 -11  11  -1   13.10    2.60 
 -11  11  -1   14.30    4.10 
 -11  11  -1   12.90    3.20 
 -13 -11  -1   57.39    4.60 
 -13 -11  -1   58.29    4.20 
 -13 -11  -1   55.29    4.50 
 -13  11  -1   59.29    4.30 
 -13  11  -1   59.19    4.80 
  13  11   1   65.59    4.70 
 -13  11  -1   58.69    5.10 
 -13  11  -1   58.89    4.90 
 -13  11  -1   62.79    4.70 
 -13  11  -1   51.99    4.30 
 -13  11  -1   63.59    5.30 
 -13  11  -1   63.59    5.50 
 -13  11  -1   62.29    4.80 
 -13  11  -1   57.99    4.80 
  13  11   1   62.79    4.90 
 -13  11  -1   62.09    5.20 
 -13  11  -1   61.69    4.80 
 -13  11  -1   62.39    4.90 
 -15 -11  -1    4.50    1.50 
  15 -11   1    1.90    1.00 
 -15 -11  -1    1.90    1.40 
 -15 -11  -1    3.10    1.00 
 -15  11  -1    2.80    1.50 
 -15  11  -1    1.70    1.80 
 -15  11  -1    4.00    1.80 
 -15  11  -1    2.50    1.70 
 -15  11  -1    4.60    2.20 
 -15  11  -1    1.60    1.60 
 -15  11  -1    1.00    1.50 
 -15  11  -1    3.40    1.80 
  15  11   1    1.90    1.40 
 -15  11  -1    3.20    1.70 
  15  11   1    2.80    1.70 
 -15  11  -1    5.70    1.90 
  15  11   1   -0.30    1.30 
 -15  11  -1    3.60    1.50 
  17 -11   1   15.50    1.90 
 -17 -11  -1   13.00    2.10 
 -17 -11  -1   11.20    1.90 
  17  11   1   14.00    2.30 
 -17  11  -1   14.90    2.50 
 -17  11  -1   11.60    2.30 
 -17  11  -1   11.30    2.30 
 -17  11  -1   10.20    2.20 
 -17  11  -1   14.70    2.40 
 -17  11  -1   19.90    3.40 
  17  11   1   13.10    2.10 
 -17  11  -1   10.40    2.10 
 -17  11  -1   18.20    2.80 
 -17  11  -1   10.80    2.30 
 -19 -11  -1    3.20    1.10 
  19 -11   1    5.20    1.20 
  19 -11   1    6.90    1.10 
 -19  11  -1    6.00    1.90 
 -19  11  -1    3.40    1.50 
 -19  11  -1    5.40    1.70 
 -19  11  -1    5.30    1.80 
  19  11   1    5.10    1.50 
 -19  11  -1    4.20    1.70 
 -19  11  -1    8.30    2.20 
 -19  11  -1    4.50    1.60 
  19  11   1    8.60    1.90 
 -21 -11  -1   -1.40    0.70 
  21 -11   1   -1.00    0.60 
 -21  11  -1   -0.20    1.10 
 -21  11  -1    2.30    1.50 
 -21  11  -1    0.20    1.10 
 -21  11  -1   -1.60    0.90 
 -21  11  -1   -1.40    0.90 
 -21  11  -1   -0.40    1.00 
  21  11   1   -0.30    0.90 
 -22 -12   1    1.10    0.60 
 -22  12   1    3.10    1.20 
 -22  12   1    0.60    0.70 
 -22  12   1    1.30    0.80 
 -22  12   1    0.20    0.90 
  22  12  -1    2.30    0.80 
 -22  12   1   -0.70    0.70 
 -22  12   1    0.20    0.90 
  20 -12  -1    0.30    0.70 
 -20 -12   1   -0.60    1.00 
 -20  12   1    3.40    1.50 
 -20  12   1    2.50    1.40 
 -20  12   1    2.80    1.20 
 -20  12   1    4.90    1.80 
 -20  12   1    1.30    1.30 
 -20  12   1    1.90    1.20 
 -20  12   1    3.00    1.50 
  20  12  -1    2.00    1.30 
  20  12  -1    1.60    1.10 
 -18 -12   1    3.40    1.30 
  18 -12  -1    5.20    1.10 
 -18 -12   1    3.70    1.40 
 -18  12   1    4.40    1.70 
 -18  12   1    2.90    1.60 
 -18  12   1    2.70    1.50 
 -18  12   1    4.40    1.70 
 -18  12   1    6.30    1.90 
 -18  12   1    5.70    2.00 
  18  12  -1    3.80    1.40 
 -18  12   1    6.70    1.80 
  18  12  -1    4.80    1.80 
 -18  12   1    6.90    2.20 
 -16 -12   1    7.10    1.10 
 -16 -12   1    8.60    1.90 
 -16 -12   1    7.70    1.80 
 -16  12   1    4.20    1.80 
 -16  12   1    3.80    1.80 
  16  12  -1    3.70    1.70 
 -16  12   1    7.30    1.80 
 -16  12   1    4.60    1.70 
 -16  12   1    5.90    1.80 
  16  12  -1    4.10    1.50 
 -16  12   1    8.00    2.40 
 -16  12   1    6.90    1.80 
 -16  12   1    6.00    1.90 
 -16  12   1    5.60    2.00 
 -16  12   1    7.70    2.10 
 -14 -12   1   10.00    1.70 
 -14 -12   1   18.20    2.50 
 -14 -12   1   14.10    2.30 
 -14 -12   1   12.50    1.80 
 -14  12   1   18.30    2.80 
 -14  12   1   18.60    3.00 
  14  12  -1   15.90    2.40 
  14  12  -1   14.60    2.50 
 -14  12   1   16.30    2.70 
 -14  12   1   15.10    2.40 
 -14  12   1   13.50    2.40 
 -14  12   1   16.60    2.70 
 -14  12   1   19.80    2.70 
 -14  12   1   16.60    2.40 
 -14  12   1   18.10    2.50 
 -14  12   1   13.20    2.40 
 -14  12   1   15.10    3.00 
 -12 -12   1   64.89    4.50 
 -12 -12   1   60.69    4.70 
 -12 -12   1   68.29    5.20 
  12  12  -1   59.19    4.60 
 -12  12   1   56.29    4.60 
  12  12  -1   54.29    4.90 
 -12  12   1   62.39    5.50 
 -12  12   1   67.79    5.60 
 -12  12   1   67.69    4.90 
 -12  12   1   60.09    4.90 
 -12  12   1   66.89    4.60 
 -12  12   1   58.69    5.00 
 -12  12   1   63.09    5.10 
 -12  12   1   68.69    5.20 
 -12  12   1   59.79    5.00 
 -12  12   1   64.89    5.00 
 -12  12   1   66.69    4.90 
 -10 -12   1   20.40    2.60 
 -10 -12   1   22.30    2.60 
 -10  12   1   25.20    2.70 
 -10  12   1   25.10    3.00 
 -10  12   1   21.70    2.50 
 -10  12   1   21.30    2.90 
 -10  12   1   24.30    2.80 
 -10  12   1   24.70    2.60 
  10  12  -1   18.40    2.70 
 -10  12   1   19.60    3.00 
 -10  12   1   22.50    2.80 
  10  12  -1   21.70    2.40 
   8 -12  -1    7.50    1.50 
  -8 -12   1   11.50    2.00 
  -8 -12   1   12.60    1.70 
  -8 -12   1   11.00    1.70 
  -8 -12   1    7.80    1.80 
  -8  12   1   12.70    1.90 
   8  12  -1    8.40    1.70 
  -8  12   1   11.70    1.80 
  -8  12   1    8.00    1.80 
  -8  12   1   12.50    2.10 
   8  12  -1    8.10    1.90 
  -8  12   1   16.70    2.20 
  -8  12   1   15.30    2.20 
  -8  12   1   10.20    1.80 
  -8  12   1   10.10    2.10 
  -8  12   1   12.40    1.60 
  -8  12   1   10.60    2.10 
  -8  12   1   13.20    2.10 
  -8  12   1    9.30    1.90 
  -8  12   1   11.60    2.10 
  -8  12   1    8.50    1.50 
  -8  12   1   11.60    2.00 
  -6 -12   1   47.80    3.40 
  -6 -12   1   47.80    3.80 
  -6 -12   1   48.10    4.30 
   6 -12  -1   37.40    3.60 
   6 -12  -1   41.10    3.40 
  -6 -12   1   43.50    3.30 
   6  12  -1   40.60    3.90 
  -6  12   1   55.79    3.90 
  -6  12   1   40.60    3.80 
  -6  12   1   46.30    3.40 
  -6  12   1   48.90    3.90 
  -6  12   1   41.20    3.60 
  -6  12   1   49.90    4.10 
  -6  12   1   53.09    3.70 
   6  12  -1   57.39    3.90 
  -6  12   1   41.20    4.40 
  -6  12   1   41.40    3.90 
  -6  12   1   44.20    3.70 
  -6  12   1   50.29    5.10 
  -4 -12   1  162.78    9.60 
  -4 -12   1  158.28    8.70 
   4 -12  -1  133.49    8.90 
   4  12  -1  153.18    8.80 
  -4  12   1  158.98    9.60 
  -4  12   1  161.28    9.10 
  -4  12   1  136.59    8.90 
  -4  12   1  158.48    9.20 
  -4  12   1  133.99    8.90 
  -4  12   1  156.78    8.90 
  -4  12   1  154.58    9.00 
  -4  12   1  139.99    9.10 
  -4  12   1  136.69    8.90 
   4  12  -1  136.49    9.10 
  -4  12   1  142.99    9.30 
   4  12  -1  146.19    8.90 
  -4  12   1  154.98    9.00 
  -2 -12   1  135.99    8.50 
   2 -12  -1  130.09    8.10 
  -2 -12   1  126.69    7.70 
  -2  12   1  112.79    8.00 
  -2  12   1  121.69    7.70 
   2  12  -1  144.79    8.70 
   2  12  -1  131.19    7.90 
  -2  12   1  127.09    7.90 
   2  12  -1  131.99    7.80 
   2  12  -1  119.29    8.10 
  -2  12   1  133.99    8.50 
   2  12  -1  141.19    8.80 
  -2  12   1  134.19    8.10 
   0 -12   1   25.60    6.10 
   0 -12  -1   15.40    2.10 
   0 -12   1   14.80    2.30 
   0  12   1   15.20    2.20 
   0  12  -1   17.50    1.90 
   0  12  -1   13.50    1.80 
   0  12  -1   18.50    2.50 
   0  12   1   16.20    2.60 
   0  12   1   18.00    2.20 
   0  12  -1   18.00    2.10 
   0  12  -1   16.70    2.40 
   0  12   1   17.60    3.00 
   0  12   1   15.80    1.70 
   0  12  -1   17.20    2.70 
   2 -12   1  310.07   19.10 
  -2 -12  -1  338.97   19.30 
  -2 -12  -1  343.47   28.00 
  -2 -12  -1  339.17   20.40 
  -2  12  -1  343.17   18.70 
   2  12   1  337.17   18.80 
   2  12   1  340.77   18.70 
  -2  12  -1  309.37   19.10 
  -2  12  -1  345.57   19.50 
  -2  12  -1  352.66   19.00 
  -2  12  -1  360.26   19.60 
   2  12   1  322.27   19.10 
  -2  12  -1  335.07   19.00 
  -2  12  -1  340.87   18.90 
  -4 -12  -1   16.80    1.80 
   4 -12   1   15.70    2.10 
  -4 -12  -1   15.90    2.40 
  -4  12  -1   15.10    2.20 
   4  12   1   11.10    1.80 
  -4  12  -1   11.30    1.90 
  -4  12  -1   12.90    2.40 
  -4  12  -1   15.10    1.70 
  -4  12  -1   12.30    1.80 
  -4  12  -1   17.20    2.10 
  -4  12  -1   15.20    2.10 
   4  12   1   17.50    1.80 
  -4  12  -1   14.50    2.00 
  -4  12  -1    9.80    1.90 
   4  12   1   14.50    2.10 
  -4  12  -1   10.90    1.70 
  -6 -12  -1   60.09    4.70 
  -6 -12  -1   60.79    3.90 
  -6 -12  -1   56.19    3.90 
   6 -12   1   56.99    4.40 
  -6  12  -1   55.29    4.70 
  -6  12  -1   46.80    4.00 
  -6  12  -1   46.40    3.90 
  -6  12  -1   47.60    3.90 
  -6  12  -1   58.89    4.10 
  -6  12  -1   48.40    4.20 
  -6  12  -1   57.19    4.80 
   6  12   1   67.99    5.40 
  -6  12  -1   58.39    5.10 
  -6  12  -1   59.79    5.40 
  -8 -12  -1   41.60    4.10 
   8 -12   1   38.70    3.40 
  -8 -12  -1   44.80    3.50 
   8 -12   1   39.90    3.80 
  -8 -12  -1   46.30    3.40 
  -8 -12  -1   44.90    3.50 
  -8  12  -1   48.30    3.90 
  -8  12  -1   47.10    3.80 
  -8  12  -1   49.80    4.00 
  -8  12  -1   51.19    4.20 
   8  12   1   45.60    3.40 
  -8  12  -1   40.10    3.60 
  -8  12  -1   47.90    3.70 
  -8  12  -1   49.40    3.60 
  -8  12  -1   48.90    4.00 
  -8  12  -1   49.60    3.80 
  -8  12  -1   46.90    3.40 
  -8  12  -1   39.80    3.50 
  -8  12  -1   48.20    4.30 
  -8  12  -1   41.80    3.90 
  -8  12  -1   41.60    3.70 
  -8  12  -1   44.90    3.60 
   8  12   1   47.00    3.70 
 -10 -12  -1   52.79    4.20 
 -10 -12  -1   51.69    4.00 
 -10 -12  -1   51.09    5.00 
 -10 -12  -1   47.80    5.00 
  10  12   1   58.19    4.40 
 -10  12  -1   57.99    4.40 
 -10  12  -1   50.89    4.30 
 -10  12  -1   62.19    4.80 
 -10  12  -1   53.49    4.90 
 -10  12  -1   54.29    4.30 
 -10  12  -1   56.39    4.40 
 -10  12  -1   49.70    5.70 
 -10  12  -1   60.09    4.80 
  10  12   1   47.00    3.80 
 -10  12  -1   47.40    4.00 
 -10  12  -1   52.69    4.30 
  10  12   1   55.99    4.30 
 -10  12  -1   48.30    3.90 
 -12 -12  -1   52.89    5.20 
 -12 -12  -1   60.59    4.30 
 -12 -12  -1   59.29    4.60 
 -12 -12  -1   67.09    5.00 
 -12 -12  -1   59.49    4.60 
 -12  12  -1   49.90    4.30 
 -12  12  -1   59.69    4.70 
 -12  12  -1   57.59    4.80 
 -12  12  -1   56.19    4.80 
 -12  12  -1   64.29    4.80 
 -12  12  -1   57.89    4.70 
  12  12   1   59.69    4.50 
 -12  12  -1   55.49    5.20 
 -12  12  -1   62.19    5.30 
 -12  12  -1   60.89    5.40 
 -12  12  -1   61.09    4.70 
 -12  12  -1   65.39    4.90 
 -12  12  -1   61.89    5.10 
 -12  12  -1   63.89    4.30 
  12  12   1   58.09    4.80 
 -14 -12  -1   82.29    5.50 
 -14 -12  -1   86.99    5.90 
 -14 -12  -1   88.89    5.50 
 -14 -12  -1   80.19    5.90 
  14  12   1   76.29    6.20 
 -14  12  -1   83.39    6.20 
 -14  12  -1   81.19    6.10 
 -14  12  -1   87.69    6.90 
 -14  12  -1   89.99    6.10 
 -14  12  -1   93.69    6.30 
 -14  12  -1   85.79    6.40 
 -14  12  -1   87.39    6.20 
 -14  12  -1   87.19    6.20 
 -14  12  -1   81.99    6.30 
  14  12   1   84.29    5.90 
 -14  12  -1   83.99    6.50 
 -14  12  -1   82.69    6.20 
 -16 -12  -1    0.40    1.20 
 -16 -12  -1    1.60    1.40 
  16 -12   1   -0.60    1.10 
 -16 -12  -1    0.60    0.80 
 -16  12  -1    1.60    1.90 
 -16  12  -1    2.00    1.70 
 -16  12  -1   -1.10    1.50 
  16  12   1    0.20    1.20 
 -16  12  -1    0.70    1.60 
 -16  12  -1    0.90    1.60 
  16  12   1   -1.30    1.40 
 -16  12  -1   -0.70    1.50 
 -16  12  -1    0.40    1.50 
 -16  12  -1    0.20    1.40 
 -16  12  -1    2.00    1.70 
  18 -12   1   21.10    2.10 
 -18 -12  -1   14.90    3.00 
 -18  12  -1   29.00    3.60 
  18  12   1   22.80    2.90 
 -18  12  -1   19.60    2.80 
 -18  12  -1   24.80    3.20 
 -18  12  -1   14.60    2.40 
 -18  12  -1   21.20    2.70 
 -18  12  -1   17.90    2.60 
 -18  12  -1   12.00    2.50 
  18  12   1   22.30    2.70 
 -18  12  -1   21.80    3.10 
 -20 -12  -1   -1.70    0.70 
  20 -12   1    0.20    0.70 
 -20  12  -1    1.80    1.50 
 -20  12  -1    0.80    1.00 
 -20  12  -1    0.00    1.10 
 -20  12  -1   -2.20    1.30 
  20  12   1    1.60    1.10 
 -20  12  -1    0.80    1.20 
  20  12   1    1.00    1.30 
 -20  12  -1    0.80    1.40 
 -20  12  -1    1.60    1.30 
 -22 -12  -1    5.30    0.90 
 -22  12  -1    2.90    0.80 
 -22  12  -1    4.70    1.10 
 -22  12  -1    5.00    1.00 
  22  12   1    5.10    1.00 
 -22  12  -1    7.70    1.50 
  22  12   1    3.40    0.70 
 -22  12  -1    3.70    0.80 
 -21  13   1    3.20    1.20 
 -21  13   1    6.60    1.30 
 -21  13   1    3.60    0.90 
  21  13  -1    2.70    1.00 
 -21  13   1    4.80    1.20 
 -21  13   1    6.50    1.60 
 -21  13   1    2.70    0.80 
  19 -13  -1    1.60    0.80 
  19  13  -1    2.00    1.10 
 -19  13   1    1.80    1.40 
  19  13  -1    0.90    1.30 
 -19  13   1    1.90    2.00 
 -19  13   1    3.40    1.70 
 -19  13   1    1.50    1.20 
 -19  13   1    1.70    1.40 
 -19  13   1    3.20    1.30 
 -19  13   1    4.80    2.30 
 -19  13   1    6.40    1.60 
  17 -13  -1    2.80    1.00 
 -17 -13   1    3.20    1.40 
 -17 -13   1    2.80    1.30 
 -17  13   1    2.30    1.60 
 -17  13   1    2.20    1.50 
 -17  13   1    3.20    0.90 
  17  13  -1    3.40    1.80 
 -17  13   1    5.90    2.10 
 -17  13   1    2.50    1.50 
 -17  13   1    1.90    1.60 
  17  13  -1    2.70    1.30 
 -17  13   1    4.80    2.00 
 -17  13   1    2.30    1.60 
 -17  13   1    3.80    1.70 
 -17  13   1    1.20    0.60 
 -15 -13   1   18.10    2.10 
 -15 -13   1   16.70    2.50 
 -15 -13   1   19.50    2.70 
 -15  13   1   22.80    3.20 
 -15  13   1   21.50    3.00 
 -15  13   1   22.20    3.30 
 -15  13   1   18.10    2.70 
 -15  13   1   19.70    2.50 
 -15  13   1   20.20    2.70 
 -15  13   1   13.60    2.40 
 -15  13   1   19.70    2.90 
 -15  13   1   23.90    3.00 
  15  13  -1   15.80    2.60 
 -15  13   1   26.40    3.20 
 -13 -13   1   -1.80    1.10 
 -13 -13   1   -1.00    1.20 
 -13 -13   1   -0.30    1.30 
 -13 -13   1   -0.40    1.30 
 -13  13   1    1.70    1.80 
 -13  13   1    2.30    0.70 
  13  13  -1    0.50    1.10 
 -13  13   1   -1.40    1.30 
 -13  13   1    1.80    1.60 
  13  13  -1   -1.90    1.40 
 -13  13   1    0.30    1.00 
 -13  13   1    1.10    1.50 
 -13  13   1    0.70    1.50 
 -13  13   1   -0.40    1.40 
 -13  13   1   -1.60    1.70 
 -13  13   1    0.90    1.50 
 -13  13   1   -0.50    1.40 
 -13  13   1   -0.50    1.40 
 -13  13   1    0.20    1.10 
 -11 -13   1   17.10    2.40 
 -11 -13   1   13.10    2.40 
 -11 -13   1   15.50    2.10 
 -11 -13   1   14.20    2.40 
 -11  13   1   16.70    2.90 
 -11  13   1   17.80    2.70 
 -11  13   1   21.00    2.40 
 -11  13   1   16.40    2.40 
 -11  13   1   14.50    2.60 
 -11  13   1   15.90    2.90 
 -11  13   1   21.80    3.10 
 -11  13   1   16.10    2.40 
 -11  13   1   20.90    2.90 
 -11  13   1   17.80    2.60 
  11  13  -1   13.80    2.40 
 -11  13   1   16.40    2.50 
 -11  13   1   17.60    2.80 
  -9 -13   1   45.90    3.80 
  -9 -13   1   42.90    3.90 
  -9  13   1   47.60    4.20 
  -9  13   1   44.40    4.20 
  -9  13   1   39.90    4.10 
  -9  13   1   46.70    3.80 
  -9  13   1   48.80    4.00 
  -9  13   1   46.40    3.90 
   9  13  -1   44.00    3.90 
  -9  13   1   49.60    4.10 
  -9  13   1   49.90    3.60 
   9  13  -1   49.50    4.10 
  -9  13   1   46.50    3.80 
  -9  13   1   53.09    4.50 
  -9  13   1   52.19    5.10 
  -7 -13   1    1.70    1.20 
  -7 -13   1    1.40    1.20 
  -7 -13   1    4.50    1.10 
  -7 -13   1    0.80    1.40 
   7 -13  -1    2.80    1.10 
  -7  13   1    0.60    1.20 
  -7  13   1    2.10    1.30 
  -7  13   1    0.50    1.20 
  -7  13   1    3.70    1.60 
   7  13  -1    3.00    1.20 
  -7  13   1    2.30    1.40 
   7  13  -1    3.70    1.20 
  -7  13   1    2.50    1.20 
   7  13  -1    2.10    1.30 
  -7  13   1    0.10    1.30 
  -7  13   1    4.30    1.10 
  -7  13   1    3.60    1.30 
  -7  13   1    2.20    1.20 
  -7  13   1    1.80    1.20 
  -7  13   1    3.00    1.30 
  -7  13   1    2.40    1.20 
  -7  13   1    2.60    1.10 
  -7  13   1    3.20    1.40 
  -7  13   1    1.30    1.10 
   5 -13  -1   73.69    5.10 
   5 -13  -1   63.09    5.30 
  -5 -13   1   75.39    5.70 
  -5 -13   1   66.79    4.80 
  -5 -13   1   71.09    5.20 
  -5 -13   1   76.99    4.90 
  -5  13   1   70.69    6.50 
  -5  13   1   78.39    5.50 
   5  13  -1   73.99    5.00 
  -5  13   1   62.79    5.20 
  -5  13   1   70.39    4.90 
  -5  13   1   74.39    5.10 
  -5  13   1   72.69    5.20 
  -5  13   1   73.69    5.20 
  -5  13   1   64.69    5.00 
  -5  13   1   78.79    5.10 
  -5  13   1   81.09    5.30 
  -5  13   1   79.39    5.90 
  -5  13   1   80.59    6.10 
   5  13  -1   72.19    4.90 
  -5  13   1   75.99    5.30 
  -5  13   1   80.29    4.90 
   5  13  -1   68.79    5.70 
  -3 -13   1  218.88   12.80 
  -3 -13   1  211.38   11.80 
   3 -13  -1  197.98   12.30 
  -3  13   1  204.18   13.80 
  -3  13   1  233.28   12.70 
  -3  13   1  208.88   12.30 
   3  13  -1  185.28   12.60 
  -3  13   1  210.88   12.30 
  -3  13   1  193.18   12.10 
  -3  13   1  208.48   12.10 
   3  13  -1  204.88   11.80 
  -3  13   1  202.18   12.50 
  -3  13   1  224.88   13.00 
   3  13  -1  204.98   12.10 
  -1 -13   1   20.50    2.70 
  -1  13   1   18.70    2.50 
  -1  13   1   23.50    2.10 
   1  13  -1   22.60    2.30 
   1  13  -1   20.30    3.00 
  -1  13   1   18.20    2.20 
  -1  13   1   18.30    2.40 
   1  13  -1   16.30    2.00 
  -1  13   1   19.70    3.40 
   1  13  -1   21.70    3.80 
  -1  13   1   14.50    2.10 
  -1  13   1   16.00    2.20 
  -1  13   1   19.90    2.30 
   1  13  -1   22.70    2.70 
   1 -13   1   43.70    3.90 
  -1 -13  -1   43.20    3.90 
  -1 -13  -1   48.80    4.00 
  -1  13  -1   46.30    3.80 
   1  13   1   45.90    3.50 
  -1  13  -1   49.10    3.80 
  -1  13  -1   53.89    4.60 
  -1  13  -1   49.30    3.80 
  -1  13  -1   45.80    4.00 
   1  13   1   40.80    3.60 
   1  13   1   43.40    3.90 
  -1  13  -1   50.89    3.50 
  -1  13  -1   51.09    3.90 
   1  13   1   49.00    3.80 
  -1  13  -1   52.79    3.70 
  -1  13  -1   44.50    3.70 
   1  13   1   50.29    3.60 
  -3 -13  -1   17.60    1.90 
  -3 -13  -1   15.10    2.40 
   3 -13   1   15.40    2.40 
  -3  13  -1   19.40    2.20 
  -3  13  -1   14.60    2.20 
  -3  13  -1   18.50    2.20 
   3  13   1   15.90    3.10 
  -3  13  -1   19.10    3.10 
  -3  13  -1   19.20    2.10 
   3  13   1   17.10    2.20 
  -3  13  -1   11.30    1.80 
  -3  13  -1   16.10    2.00 
  -5 -13  -1    5.80    1.60 
   5 -13   1    4.10    1.20 
  -5 -13  -1    3.20    1.00 
  -5  13  -1    2.20    1.10 
  -5  13  -1    6.10    1.60 
  -5  13  -1    8.30    1.70 
  -5  13  -1    6.20    1.90 
   5  13   1    7.30    1.70 
  -5  13  -1    2.90    1.20 
  -5  13  -1    8.20    1.40 
  -5  13  -1    9.10    1.80 
  -5  13  -1    6.20    1.40 
   5  13   1    4.60    1.20 
  -5  13  -1    4.10    1.30 
  -5  13  -1    7.40    1.50 
  -7 -13  -1   61.59    4.30 
  -7 -13  -1   62.79    4.40 
   7 -13   1   61.29    4.90 
  -7 -13  -1   60.09    4.40 
   7 -13   1   50.59    4.50 
  -7 -13  -1   56.19    5.10 
   7  13   1   67.59    4.80 
  -7  13  -1   64.49    4.80 
  -7  13  -1   57.19    4.40 
  -7  13  -1   58.19    4.40 
  -7  13  -1   71.59    5.10 
  -7  13  -1   62.99    4.40 
  -7  13  -1   56.49    4.70 
  -7  13  -1   63.49    4.60 
  -7  13  -1   64.69    4.30 
  -7  13  -1   58.89    5.20 
   7  13   1   68.19    4.60 
  -7  13  -1   63.99    4.70 
  -7  13  -1   64.59    4.80 
  -7  13  -1   57.19    4.50 
  -7  13  -1   64.79    4.90 
  -7  13  -1   54.69    4.60 
  -7  13  -1   66.69    4.70 
  -7  13  -1   69.29    4.60 
  -9 -13  -1  150.18    8.80 
  -9 -13  -1  137.69    8.60 
  -9 -13  -1  120.79    9.60 
  -9 -13  -1  147.39    8.90 
  -9  13  -1  142.09    9.20 
   9  13   1  140.29    8.90 
   9  13   1  150.38    9.10 
  -9  13  -1  143.69    8.80 
  -9  13  -1  159.08    9.30 
  -9  13  -1  147.29    8.70 
  -9  13  -1  155.78    9.10 
  -9  13  -1  149.99    9.10 
  -9  13  -1  127.19    9.30 
  -9  13  -1  143.79   10.10 
  -9  13  -1  144.19    9.10 
  -9  13  -1  130.69    9.00 
  -9  13  -1  155.78    9.50 
  -9  13  -1  139.49    9.50 
  -9  13  -1  153.58    9.40 
  -9  13  -1  150.88    9.40 
  -9  13  -1  130.69    8.70 
  -9  13  -1  154.28    9.30 
 -11 -13  -1  124.59    7.80 
 -11 -13  -1  127.19    8.10 
 -11 -13  -1  120.79    7.70 
 -11  13  -1  109.79    7.70 
  11  13   1  128.89    8.30 
 -11  13  -1  132.69    8.20 
 -11  13  -1  122.39    8.50 
 -11  13  -1  132.59    8.60 
 -11  13  -1  121.09    8.20 
 -11  13  -1  134.59    8.50 
 -11  13  -1  128.19    8.10 
 -11  13  -1  130.19    8.30 
 -11  13  -1  125.49    8.30 
 -11  13  -1  124.59    7.80 
 -11  13  -1  132.79    8.20 
 -11  13  -1  130.29    8.60 
 -11  13  -1  123.79    8.70 
 -13 -13  -1    5.00    1.60 
 -13 -13  -1    9.40    1.90 
 -13 -13  -1    7.10    1.60 
 -13 -13  -1    7.10    1.80 
 -13  13  -1    8.00    2.00 
 -13  13  -1    8.60    2.00 
 -13  13  -1    8.20    2.30 
 -13  13  -1   10.90    2.30 
 -13  13  -1    8.60    2.10 
 -13  13  -1    9.30    2.50 
 -13  13  -1    9.30    1.70 
  13  13   1    5.10    1.40 
 -13  13  -1    6.50    2.20 
 -13  13  -1    7.50    1.90 
 -13  13  -1   12.30    2.40 
 -13  13  -1    8.90    2.30 
  13  13   1    7.40    2.10 
 -13  13  -1    9.40    2.10 
 -15 -13  -1    2.30    1.50 
 -15 -13  -1    0.80    1.30 
 -15  13  -1    2.40    1.70 
  15  13   1    2.60    1.30 
 -15  13  -1    2.60    1.60 
 -15  13  -1    3.90    1.60 
 -15  13  -1    0.80    1.50 
 -15  13  -1    2.00    1.50 
 -15  13  -1    1.80    1.80 
 -15  13  -1    1.00    1.50 
 -15  13  -1    2.30    1.80 
 -15  13  -1    2.50    1.50 
  17 -13   1    8.50    1.40 
 -17 -13  -1    4.30    1.50 
 -17 -13  -1    4.70    1.40 
 -17  13  -1    8.30    2.00 
 -17  13  -1    4.10    1.60 
  17  13   1    4.40    1.30 
 -17  13  -1    4.60    1.60 
 -17  13  -1    3.70    1.60 
 -17  13  -1    9.20    1.90 
  17  13   1    3.60    1.70 
 -17  13  -1    5.40    1.80 
 -17  13  -1    6.10    1.90 
 -17  13  -1    6.90    2.20 
 -17  13  -1    4.40    1.70 
 -19  13  -1    4.20    1.30 
 -19  13  -1    3.40    1.40 
  19  13   1    3.00    1.40 
 -19  13  -1    5.00    1.60 
 -19  13  -1    6.20    1.80 
 -19  13  -1    2.30    0.80 
 -19  13  -1    3.60    1.50 
  19  13   1    4.20    1.10 
 -19  13  -1    4.70    1.50 
  21  13   1    0.50    0.90 
 -21  13  -1    0.60    0.90 
 -21  13  -1    2.60    1.30 
 -21  13  -1    2.80    0.90 
 -21  13  -1    1.60    1.00 
  21  13   1   -0.20    0.80 
 -21  13  -1    0.80    0.80 
 -20  14   1    0.70    0.90 
 -20  14   1    1.60    1.30 
  20  14  -1    1.10    1.10 
 -20  14   1   -0.10    0.90 
 -20  14   1    0.20    1.20 
 -20  14   1   -0.50    0.80 
 -18  14   1    0.20    1.70 
 -18  14   1    2.50    2.00 
 -18  14   1    1.10    0.70 
 -18  14   1    0.20    1.70 
 -18  14   1    1.90    1.60 
 -18  14   1   -0.20    1.30 
 -18  14   1    0.70    1.70 
  18  14  -1    0.30    2.10 
 -18  14   1    0.10    1.40 
 -18  14   1    0.10    1.10 
 -16 -14   1    5.20    1.60 
 -16 -14   1    4.90    1.40 
 -16 -14   1    6.90    1.20 
 -16  14   1    4.60    1.70 
 -16  14   1    3.40    1.70 
 -16  14   1    5.00    1.70 
  16  14  -1    6.50    1.90 
 -16  14   1    3.20    1.50 
 -16  14   1    7.20    1.80 
 -16  14   1    4.10    1.70 
 -16  14   1    6.10    1.80 
 -16  14   1    7.70    2.20 
 -16  14   1    3.60    1.30 
 -16  14   1    6.30    1.70 
 -16  14   1    7.30    2.10 
 -14 -14   1    9.30    1.90 
 -14 -14   1    8.90    2.00 
 -14  14   1   11.10    2.30 
 -14  14   1    7.50    2.00 
 -14  14   1    6.50    1.60 
 -14  14   1   12.50    2.20 
 -14  14   1   12.50    2.40 
 -14  14   1   11.80    2.20 
 -14  14   1   13.00    2.30 
  14  14  -1    6.90    2.00 
 -14  14   1    7.10    2.10 
 -14  14   1   12.80    2.60 
 -14  14   1    9.00    2.40 
 -14  14   1   11.90    2.40 
 -12 -14   1    5.40    1.70 
 -12 -14   1    5.20    2.10 
 -12 -14   1    4.60    1.50 
 -12 -14   1    6.50    1.50 
 -12 -14   1    5.90    1.70 
 -12  14   1    8.50    2.10 
 -12  14   1    7.20    2.20 
 -12  14   1    7.60    1.90 
 -12  14   1    8.00    2.20 
 -12  14   1    5.70    1.70 
 -12  14   1    7.20    1.60 
 -12  14   1    7.90    2.20 
 -12  14   1    7.20    1.80 
  12  14  -1    8.20    2.00 
 -12  14   1    9.20    2.50 
 -12  14   1    6.10    1.50 
 -12  14   1    6.90    2.00 
 -12  14   1    6.30    2.00 
 -10 -14   1   50.09    4.00 
 -10 -14   1   50.69    6.50 
 -10 -14   1   51.89    4.40 
 -10 -14   1   49.90    4.20 
 -10  14   1   58.59    4.30 
 -10  14   1   55.69    4.90 
 -10  14   1   55.79    4.60 
  10  14  -1   44.10    4.20 
 -10  14   1   49.50    4.10 
 -10  14   1   51.19    4.70 
 -10  14   1   55.99    4.70 
 -10  14   1   59.09    4.80 
 -10  14   1   52.59    4.40 
 -10  14   1   55.69    4.10 
 -10  14   1   54.89    4.50 
 -10  14   1   55.69    4.70 
 -10  14   1   51.39    4.20 
  10  14  -1   54.59    4.50 
  -8 -14   1   18.20    2.50 
  -8 -14   1   22.40    2.50 
  -8 -14   1   17.90    2.60 
   8 -14  -1   15.00    2.80 
  -8  14   1   21.00    2.30 
  -8  14   1   16.80    2.50 
  -8  14   1   25.50    3.10 
  -8  14   1   21.60    2.70 
   8  14  -1   26.30    4.00 
  -8  14   1   17.30    2.60 
  -8  14   1   24.70    2.90 
   8  14  -1   22.80    2.80 
  -8  14   1   21.90    3.20 
  -8  14   1   21.90    2.40 
  -8  14   1   24.90    2.80 
  -8  14   1   21.30    3.00 
  -8  14   1   22.70    2.80 
  -8  14   1   21.10    2.50 
  -8  14   1   23.20    3.20 
   6 -14  -1   11.50    2.20 
  -6 -14   1   10.30    1.70 
  -6 -14   1   13.10    2.10 
  -6 -14   1   11.10    1.70 
  -6  14   1   12.10    1.90 
   6  14  -1   13.30    1.90 
  -6  14   1   12.60    2.20 
  -6  14   1   11.50    2.10 
  -6  14   1    8.50    1.70 
   6  14  -1   12.10    1.90 
  -6  14   1   13.30    2.00 
  -6  14   1   11.80    1.70 
  -6  14   1   11.10    2.00 
  -6  14   1   10.30    2.00 
  -6  14   1   10.70    1.90 
  -6  14   1   13.40    2.30 
  -6  14   1   12.00    2.10 
   6  14  -1   14.80    2.30 
  -6  14   1   14.10    1.90 
  -4 -14   1   24.20    2.50 
   4 -14  -1   26.20    2.80 
  -4 -14   1   23.80    3.50 
  -4  14   1   27.50    2.50 
   4  14  -1   30.80    2.80 
  -4  14   1   24.70    2.60 
   4  14  -1   29.20    2.70 
   4  14  -1   29.60    2.50 
  -4  14   1   28.50    2.80 
  -4  14   1   25.60    3.00 
  -4  14   1   26.50    2.60 
  -4  14   1   28.60    2.90 
  -4  14   1   24.20    2.60 
  -4  14   1   29.10    2.80 
   4  14  -1   26.90    3.00 
  -4  14   1   25.30    2.70 
  -4  14   1   30.60    2.70 
  -4  14   1   26.60    3.00 
   2 -14  -1   27.90    3.00 
  -2 -14   1   26.80    2.70 
  -2 -14   1   24.50    3.20 
  -2  14   1   25.60    2.60 
  -2  14   1   31.50    3.00 
  -2  14   1   30.50    3.00 
  -2  14   1   32.30    2.70 
   2  14  -1   33.50    3.00 
   2  14  -1   29.00    2.50 
   2  14  -1   34.00    3.30 
  -2  14   1   33.40    3.20 
  -2  14   1   28.30    3.10 
  -2  14   1   30.60    2.90 
   2  14  -1   29.80    2.80 
  -2  14   1   30.30    2.80 
   2  14  -1   31.30    2.70 
  -2  14   1   28.90    3.00 
   0 -14  -1    1.00    0.70 
   0 -14  -1   -0.20    0.90 
   0 -14   1   -1.00    0.70 
   0 -14   1   -0.10    1.00 
   0  14  -1   -1.00    0.80 
   0  14   1    0.50    0.90 
   0  14  -1    0.30    1.30 
   0  14  -1    0.60    1.60 
   0  14  -1    1.00    1.00 
   0  14  -1    1.00    1.20 
   0  14  -1    1.00    1.10 
   0  14   1    0.40    1.20 
   0  14  -1   -0.40    1.10 
   0  14  -1   -1.10    0.80 
   0  14   1    2.70    1.40 
   0  14   1    1.00    1.10 
   0  14   1    0.30    0.90 
   2 -14   1   19.40    2.80 
  -2 -14  -1   21.40    2.80 
  -2  14  -1   22.00    2.40 
   2  14   1   20.10    2.80 
  -2  14  -1   23.10    2.50 
  -2  14  -1   27.10    3.50 
  -2  14  -1   25.30    3.10 
  -2  14  -1   20.30    2.30 
  -2  14  -1   25.50    2.80 
  -2  14  -1   22.20    2.90 
  -2  14  -1   25.40    4.20 
  -2  14  -1   25.50    2.80 
  -2  14  -1   24.10    2.30 
   2  14   1   25.40    2.10 
   2  14   1   21.60    2.40 
  -2  14  -1   24.00    2.80 
   2  14   1   21.70    2.30 
  -2  14  -1   21.20    2.40 
   4 -14   1   32.70    3.50 
  -4 -14  -1   38.50    3.00 
  -4  14  -1   36.70    3.40 
  -4  14  -1   38.30    3.00 
  -4  14  -1   34.60    3.60 
  -4  14  -1   36.60    3.20 
  -4  14  -1   38.90    3.30 
  -4  14  -1   38.00    4.10 
   4  14   1   37.10    3.00 
  -4  14  -1   31.10    3.30 
  -4  14  -1   39.80    3.30 
   4  14   1   36.90    3.20 
  -4  14  -1   37.10    3.40 
  -4  14  -1   34.90    3.40 
   4  14   1   40.30    3.70 
  -4  14  -1   37.30    3.20 
  -4  14  -1   33.80    3.50 
  -4  14  -1   34.90    3.20 
   4  14   1   35.60    3.20 
   6 -14   1   17.70    2.80 
  -6 -14  -1   27.50    2.50 
  -6 -14  -1   22.00    2.60 
  -6 -14  -1   23.70    2.60 
  -6  14  -1   21.50    2.60 
  -6  14  -1   17.80    2.40 
  -6  14  -1   22.80    2.70 
  -6  14  -1   23.60    2.50 
   6  14   1   25.20    2.50 
  -6  14  -1   25.60    2.70 
  -6  14  -1   25.10    2.90 
  -6  14  -1   25.10    3.00 
  -6  14  -1   26.90    3.10 
  -6  14  -1   29.90    3.70 
   6  14   1   29.00    3.10 
  -6  14  -1   26.70    2.80 
  -6  14  -1   28.30    3.30 
  -6  14  -1   27.10    2.50 
  -6  14  -1   28.80    2.80 
  -6  14  -1   25.90    3.00 
  -8 -14  -1   46.90    5.10 
  -8 -14  -1   44.30    3.70 
  -8 -14  -1   50.29    4.10 
  -8 -14  -1   48.30    3.90 
  -8  14  -1   46.00    4.60 
   8  14   1   49.30    4.10 
  -8  14  -1   51.79    4.30 
  -8  14  -1   47.90    4.90 
  -8  14  -1   53.69    4.30 
  -8  14  -1   53.39    4.70 
  -8  14  -1   50.89    3.80 
  -8  14  -1   50.29    4.20 
  -8  14  -1   55.09    4.70 
  -8  14  -1   53.19    4.60 
 -10 -14  -1   64.19    4.60 
 -10 -14  -1   67.09    4.90 
 -10 -14  -1   68.29    4.90 
 -10 -14  -1   60.99    5.90 
 -10  14  -1   63.49    5.00 
 -10  14  -1   65.59    5.20 
 -10  14  -1   56.19    4.60 
 -10  14  -1   65.59    4.90 
 -10  14  -1   65.49    5.00 
 -10  14  -1   63.69    5.40 
 -10  14  -1   63.59    5.40 
 -10  14  -1   66.79    5.50 
  10  14   1   71.19    5.20 
 -10  14  -1   68.69    5.50 
 -10  14  -1   64.99    5.00 
 -10  14  -1   64.29    4.90 
 -10  14  -1   67.39    5.20 
 -10  14  -1   67.39    4.70 
 -12 -14  -1   89.89    5.90 
 -12 -14  -1   70.19    6.70 
 -12 -14  -1   90.59    6.00 
 -12 -14  -1   81.69    6.00 
 -12 -14  -1   89.09    5.70 
 -12  14  -1   91.29    6.20 
 -12  14  -1   95.39    6.80 
 -12  14  -1   82.69    6.30 
 -12  14  -1   90.49    6.40 
 -12  14  -1   89.89    6.60 
 -12  14  -1   86.39    5.80 
 -12  14  -1   88.79    6.30 
 -12  14  -1   92.09    6.30 
 -12  14  -1   92.79    6.20 
  12  14   1   89.69    6.40 
 -12  14  -1   86.79    6.50 
 -12  14  -1   83.59    6.60 
 -12  14  -1   86.49    6.60 
 -14 -14  -1   99.09    6.60 
 -14 -14  -1  100.29    6.70 
 -14 -14  -1   94.89    6.20 
 -14 -14  -1  100.29    6.20 
 -14  14  -1   98.79    7.10 
 -14  14  -1  105.09    6.80 
 -14  14  -1  104.79    7.30 
  14  14   1   93.29    6.90 
 -14  14  -1  104.39    6.80 
 -14  14  -1  103.99    6.90 
 -14  14  -1   97.79    7.30 
 -14  14  -1   98.29    7.10 
 -14  14  -1   94.79    6.70 
 -14  14  -1  103.59    7.10 
 -14  14  -1   94.39    6.80 
 -16 -14  -1    6.90    1.60 
 -16 -14  -1    7.40    1.10 
 -16 -14  -1    8.70    1.80 
 -16  14  -1    6.30    1.70 
 -16  14  -1    5.10    2.40 
 -16  14  -1    5.80    1.80 
 -16  14  -1    4.80    1.80 
 -16  14  -1   12.00    2.10 
 -16  14  -1    9.40    2.00 
  16  14   1    8.40    2.00 
 -16  14  -1    9.00    2.30 
 -16  14  -1    6.00    1.90 
 -16  14  -1    6.50    2.00 
 -18 -14  -1    0.20    0.90 
 -18  14  -1    0.50    1.80 
 -18  14  -1    1.00    2.50 
 -18  14  -1    2.20    1.40 
 -18  14  -1    1.10    1.40 
  18  14   1   -0.20    1.50 
 -18  14  -1   -1.20    1.20 
 -18  14  -1   -1.00    1.30 
 -18  14  -1   -0.60    1.60 
 -20  14  -1    0.20    1.30 
 -20  14  -1   -1.40    1.00 
 -20  14  -1    2.80    1.30 
  20  14   1   -1.00    0.90 
 -20  14  -1    0.00    0.90 
  20  14   1    0.00    0.70 
 -20  14  -1    1.00    0.80 
 -20  14  -1   -0.30    0.80 
  19  15  -1    2.30    0.90 
 -19  15   1    2.90    1.40 
  19  15  -1    3.10    1.10 
 -19  15   1    4.10    1.30 
 -19  15   1    3.70    1.10 
 -19  15   1    2.00    0.90 
 -19  15   1    2.90    1.10 
 -17 -15   1   26.30    2.70 
 -17 -15   1   24.60    2.60 
 -17  15   1   28.80    3.60 
 -17  15   1   32.70    3.90 
 -17  15   1   30.90    3.10 
 -17  15   1   25.00    2.60 
 -17  15   1   25.50    2.80 
 -17  15   1   26.40    3.70 
  17  15  -1   33.30    3.20 
 -17  15   1   27.60    3.30 
 -17  15   1   19.20    2.50 
 -15 -15   1    4.90    1.70 
 -15 -15   1    4.80    1.20 
 -15 -15   1    4.80    1.40 
 -15 -15   1    3.60    1.20 
 -15  15   1    4.50    1.60 
 -15  15   1    7.10    1.80 
 -15  15   1    5.20    1.60 
 -15  15   1    3.10    1.40 
  15  15  -1    5.50    1.80 
 -15  15   1    6.00    1.80 
 -15  15   1    7.20    1.80 
 -15  15   1    9.40    2.40 
 -15  15   1    8.90    2.30 
 -15  15   1    6.60    1.90 
 -15  15   1    5.80    1.90 
 -13 -15   1   16.90    2.40 
 -13 -15   1   15.30    2.30 
 -13 -15   1   15.70    2.50 
 -13 -15   1   12.90    1.90 
 -13  15   1   12.80    2.10 
 -13  15   1   13.50    2.30 
 -13  15   1   10.50    1.80 
 -13  15   1   12.00    2.40 
 -13  15   1   12.60    2.50 
 -13  15   1   16.70    2.90 
 -13  15   1   20.20    3.20 
  13  15  -1   15.20    2.40 
 -13  15   1   17.20    2.30 
 -13  15   1   19.20    2.80 
 -13  15   1   13.40    2.20 
 -13  15   1   13.20    2.30 
 -13  15   1   15.60    2.60 
 -11 -15   1   17.40    2.60 
 -11 -15   1   19.40    2.50 
 -11 -15   1   18.20    3.40 
 -11 -15   1   22.30    2.80 
 -11 -15   1   14.10    2.20 
 -11  15   1   20.40    3.00 
 -11  15   1   20.70    2.90 
 -11  15   1   16.40    2.40 
 -11  15   1   15.00    2.60 
 -11  15   1   17.50    2.70 
 -11  15   1   19.80    2.40 
 -11  15   1   14.10    2.20 
  11  15  -1   15.50    2.50 
 -11  15   1   18.90    2.80 
 -11  15   1   19.40    2.90 
 -11  15   1   15.50    2.70 
 -11  15   1   17.10    3.00 
  -9 -15   1   44.90    3.80 
  -9 -15   1   41.20    3.90 
  -9 -15   1   42.80    3.60 
  -9 -15   1   40.60    4.90 
  -9  15   1   41.60    4.20 
  -9  15   1   42.80    4.00 
  -9  15   1   41.20    4.10 
  -9  15   1   41.40    3.90 
   9  15  -1   44.10    3.90 
  -9  15   1   37.20    3.70 
  -9  15   1   38.40    3.70 
  -9  15   1   45.30    4.20 
  -9  15   1   38.00    3.50 
   9  15  -1   45.00    4.00 
  -9  15   1   46.40    4.40 
  -9  15   1   41.90    3.60 
  -9  15   1   41.20    4.00 
  -9  15   1   46.80    3.80 
  -7 -15   1    7.50    1.80 
   7 -15  -1    6.90    1.80 
  -7 -15   1    9.60    1.60 
  -7 -15   1    7.60    1.70 
  -7  15   1    9.20    2.10 
  -7  15   1    8.20    1.90 
   7  15  -1    9.00    2.00 
  -7  15   1    6.30    1.90 
  -7  15   1   10.30    2.00 
  -7  15   1   11.80    2.40 
  -7  15   1    7.30    1.90 
  -7  15   1   11.10    2.20 
   7  15  -1    8.10    1.70 
  -7  15   1    7.70    1.50 
  -7  15   1    9.00    1.80 
  -7  15   1    5.50    1.50 
   7  15  -1    9.00    1.60 
  -7  15   1   10.70    2.10 
  -7  15   1   10.00    1.70 
  -5 -15   1   44.40    3.80 
  -5 -15   1   51.59    3.70 
   5 -15  -1   40.30    4.30 
  -5  15   1   53.79    4.30 
  -5  15   1   46.00    3.90 
  -5  15   1   48.10    3.70 
  -5  15   1   48.80    4.50 
   5  15  -1   49.40    3.90 
  -5  15   1   48.40    3.90 
  -5  15   1   48.40    4.00 
   5  15  -1   46.70    3.80 
  -5  15   1   50.69    5.50 
   5  15  -1   50.89    3.90 
  -5  15   1   44.90    3.70 
   3 -15  -1   18.20    2.50 
  -3 -15   1   20.90    3.10 
   3 -15  -1   21.20    3.30 
  -3 -15   1   20.50    2.30 
  -3 -15   1   16.10    3.30 
  -3 -15   1   12.30    2.70 
  -3  15   1   22.00    2.60 
   3  15  -1   21.30    2.50 
  -3  15   1   23.40    3.00 
  -3  15   1   19.40    2.30 
  -3  15   1   21.60    2.50 
  -3  15   1   22.00    2.40 
  -3  15   1   18.10    2.40 
  -3  15   1   19.80    2.50 
  -3  15   1   20.90    2.60 
   3  15  -1   20.30    2.90 
   3  15  -1   20.40    2.40 
  -3  15   1   22.30    2.80 
   3  15  -1   18.80    2.00 
  -3  15   1   26.50    3.00 
  -3  15   1   23.80    2.40 
  -1 -15   1   11.80    2.40 
  -1 -15   1   15.60    1.80 
   1 -15  -1   15.60    2.50 
   1 -15  -1   18.00    1.70 
  -1  15   1   14.80    2.10 
  -1  15   1   18.30    2.10 
   1  15  -1   16.00    2.20 
  -1  15   1   15.80    2.10 
   1  15  -1   17.50    2.40 
  -1  15   1   15.60    2.40 
  -1  15   1   14.30    2.00 
   1  15  -1   14.90    2.30 
  -1  15   1   19.20    2.60 
   1  15  -1   16.20    2.30 
   1  15  -1   15.30    2.10 
  -1  15   1   17.70    2.70 
   1  15  -1   16.10    2.60 
  -1  15   1   15.20    2.20 
   1 -15   1    5.30    1.80 
  -1 -15  -1    5.90    1.90 
  -1 -15  -1    8.60    1.40 
  -1  15  -1    7.10    1.50 
   1  15   1    7.40    1.60 
  -1  15  -1    8.30    1.90 
  -1  15  -1    8.80    1.70 
  -1  15  -1    6.00    1.70 
  -1  15  -1    6.50    1.60 
  -1  15  -1    7.50    1.40 
  -1  15  -1    8.50    2.00 
   1  15   1    8.60    1.50 
  -1  15  -1    5.20    1.40 
  -1  15  -1    8.50    2.40 
  -1  15  -1    4.90    1.70 
   1  15   1    6.10    1.50 
   1  15   1    8.30    2.00 
  -1  15  -1    4.40    1.50 
   1  15   1    4.70    1.60 
  -3 -15  -1    5.80    1.90 
  -3 -15  -1   10.10    1.50 
   3 -15   1    8.60    1.80 
  -3  15  -1    6.60    1.50 
   3  15   1    7.80    1.90 
  -3  15  -1    8.70    1.80 
  -3  15  -1    7.70    1.60 
  -3  15  -1    9.00    2.10 
  -3  15  -1   11.50    2.10 
  -3  15  -1   12.80    2.20 
  -3  15  -1    9.90    1.70 
  -3  15  -1    9.20    1.70 
  -3  15  -1   12.30    2.70 
  -3  15  -1    9.30    1.60 
   3  15   1    8.80    1.30 
  -3  15  -1   11.00    1.90 
  -3  15  -1    8.50    1.70 
   3  15   1    8.00    1.60 
  -3  15  -1    8.50    2.00 
   3  15   1    5.70    1.40 
  -5 -15  -1   45.40    3.60 
  -5 -15  -1   40.50    3.30 
  -5 -15  -1   39.80    3.50 
  -5  15  -1   44.70    3.90 
   5  15   1   43.80    3.70 
  -5  15  -1   45.00    3.90 
  -5  15  -1   41.60    3.40 
   5  15   1   46.50    3.70 
  -5  15  -1   41.90    3.60 
  -5  15  -1   42.20    4.10 
  -5  15  -1   41.00    3.60 
  -5  15  -1   44.70    4.70 
  -5  15  -1   43.40    3.80 
  -5  15  -1   42.90    4.50 
  -7 -15  -1   26.60    2.90 
   7 -15   1   20.10    2.90 
  -7 -15  -1   26.00    2.60 
  -7 -15  -1   21.90    4.00 
  -7 -15  -1   21.30    2.70 
  -7  15  -1   27.20    3.00 
  -7  15  -1   28.90    3.30 
  -7  15  -1   22.80    2.50 
  -7  15  -1   24.60    2.80 
  -7  15  -1   23.20    2.70 
  -7  15  -1   25.10    3.40 
  -7  15  -1   22.70    3.30 
  -7  15  -1   23.20    2.90 
  -7  15  -1   27.10    3.10 
   7  15   1   27.50    3.10 
   7  15   1   22.90    3.00 
  -7  15  -1   28.00    2.60 
  -7  15  -1   27.20    2.90 
  -7  15  -1   25.30    3.20 
   7  15   1   24.40    2.80 
  -7  15  -1   30.40    3.70 
  -7  15  -1   26.00    2.90 
  -9 -15  -1  111.59    7.30 
  -9 -15  -1  116.59    7.20 
  -9 -15  -1  108.39    7.10 
  -9 -15  -1   98.89    8.30 
  -9  15  -1  108.19    7.40 
  -9  15  -1  105.69    7.50 
  -9  15  -1  116.49    7.50 
  -9  15  -1  120.09    7.70 
   9  15   1  121.19    7.50 
  -9  15  -1  112.19    7.60 
  -9  15  -1   93.29    7.00 
  -9  15  -1  104.29    7.20 
   9  15   1  119.29    7.50 
  -9  15  -1  113.09    7.40 
  -9  15  -1  118.39    7.90 
  -9  15  -1  111.69    7.20 
  -9  15  -1  120.79    8.00 
  -9  15  -1  103.49    7.10 
  -9  15  -1  118.19    7.60 
  -9  15  -1  111.79    7.90 
  -9  15  -1  118.39    7.10 
 -11 -15  -1   12.70    2.10 
 -11 -15  -1   11.70    1.80 
 -11 -15  -1   11.20    1.90 
 -11 -15  -1   14.30    2.30 
 -11  15  -1   12.00    2.10 
 -11  15  -1   12.30    1.90 
 -11  15  -1   12.60    2.30 
 -11  15  -1   10.50    2.50 
 -11  15  -1   12.90    2.30 
 -11  15  -1   13.10    2.20 
 -11  15  -1   16.10    2.80 
 -11  15  -1   14.50    2.40 
 -11  15  -1   15.40    2.80 
 -11  15  -1   11.30    2.40 
 -11  15  -1   12.10    2.40 
 -11  15  -1   13.50    2.50 
  11  15   1   13.30    2.30 
 -13 -15  -1   34.30    3.30 
 -13 -15  -1   34.30    3.30 
 -13 -15  -1   27.80    2.90 
 -13 -15  -1   28.80    3.00 
 -13  15  -1   33.10    3.80 
 -13  15  -1   29.20    3.30 
  13  15   1   28.20    3.50 
 -13  15  -1   33.50    3.70 
 -13  15  -1   35.80    3.10 
 -13  15  -1   33.70    4.00 
 -13  15  -1   32.70    3.50 
 -13  15  -1   35.30    3.40 
 -13  15  -1   32.20    3.40 
 -13  15  -1   35.40    3.90 
 -13  15  -1   29.20    3.70 
 -13  15  -1   36.20    3.80 
 -15 -15  -1   13.00    1.80 
 -15 -15  -1    9.60    1.80 
 -15 -15  -1   12.30    2.00 
 -15  15  -1    9.50    2.00 
 -15  15  -1    9.60    1.90 
 -15  15  -1   11.60    2.10 
 -15  15  -1   13.30    2.20 
 -15  15  -1    9.70    2.00 
 -15  15  -1    9.60    2.30 
 -15  15  -1   17.40    2.70 
  15  15   1    9.70    2.00 
 -15  15  -1   14.60    2.60 
 -17 -15  -1   13.40    1.80 
 -17  15  -1   10.00    2.30 
 -17  15  -1   11.60    1.90 
 -17  15  -1    8.30    2.40 
  17  15   1   11.60    2.20 
 -17  15  -1   10.50    1.90 
 -17  15  -1   13.30    2.60 
 -17  15  -1   14.50    2.70 
 -17  15  -1    9.10    1.80 
 -17  15  -1   12.30    2.10 
 -19  15  -1    4.60    1.50 
 -19  15  -1    4.00    1.10 
 -19  15  -1    4.10    1.20 
  19  15   1    3.00    1.00 
 -19  15  -1    8.20    1.70 
 -19  15  -1    3.40    1.00 
  19  15   1    2.80    0.90 
 -19  15  -1    3.30    1.20 
 -18  16   1   29.20    3.00 
 -18  16   1   25.20    2.60 
 -18  16   1   25.00    2.40 
 -18  16   1   20.90    2.80 
 -18  16   1   24.40    2.30 
  18  16  -1   26.00    2.50 
 -18  16   1   31.80    2.70 
 -16 -16   1   10.90    1.70 
 -16 -16   1   15.10    1.80 
 -16 -16   1   10.40    1.70 
  16  16  -1    9.30    1.70 
 -16  16   1    9.50    2.10 
 -16  16   1   17.10    2.40 
 -16  16   1   13.50    2.00 
 -16  16   1   15.20    2.10 
 -16  16   1   11.30    2.90 
 -14 -16   1   17.20    2.20 
 -14 -16   1   13.10    2.20 
 -14 -16   1   16.00    2.20 
 -14 -16   1   17.10    2.40 
 -14  16   1   22.20    3.20 
 -14  16   1   21.40    2.70 
 -14  16   1   20.50    3.10 
 -14  16   1   22.70    3.00 
 -14  16   1   21.70    2.70 
 -14  16   1   13.60    2.30 
 -14  16   1   16.50    2.30 
 -14  16   1   10.80    2.20 
  14  16  -1   15.20    2.40 
 -14  16   1   16.50    2.60 
 -12 -16   1    1.70    1.40 
 -12 -16   1    1.70    1.20 
 -12 -16   1    1.50    1.50 
 -12 -16   1    1.80    1.40 
 -12  16   1    1.70    1.40 
 -12  16   1    1.10    1.60 
  12  16  -1    1.30    1.40 
 -12  16   1    0.70    1.40 
 -12  16   1    2.20    1.80 
 -12  16   1    1.70    1.80 
 -12  16   1    2.60    1.70 
 -12  16   1    1.40    1.20 
 -12  16   1    0.80    1.60 
 -12  16   1    3.70    1.00 
 -12  16   1    1.60    0.70 
 -12  16   1    0.00    1.50 
 -12  16   1    2.80    1.60 
 -12  16   1    1.60    1.30 
 -10 -16   1   18.30    2.50 
 -10 -16   1   20.00    3.50 
 -10 -16   1   17.20    2.50 
 -10 -16   1   17.50    2.60 
 -10 -16   1   19.00    2.80 
  10  16  -1   18.30    2.60 
 -10  16   1   15.70    2.70 
 -10  16   1   19.90    3.10 
 -10  16   1   17.40    2.90 
 -10  16   1   24.40    3.20 
 -10  16   1   18.40    2.80 
  10  16  -1   18.20    2.60 
 -10  16   1   15.50    2.30 
  10  16  -1   15.30    2.50 
 -10  16   1   16.80    2.60 
 -10  16   1   15.60    2.50 
 -10  16   1   20.50    2.50 
 -10  16   1   15.10    2.50 
  -8 -16   1   31.80    4.30 
  -8 -16   1   21.70    3.00 
  -8 -16   1   24.10    2.80 
  -8 -16   1   26.30    3.10 
  -8  16   1   25.30    3.10 
  -8  16   1   22.50    3.20 
  -8  16   1   22.00    3.00 
   8  16  -1   27.70    3.20 
  -8  16   1   25.10    3.20 
  -8  16   1   25.60    2.70 
  -8  16   1   25.90    3.20 
  -8  16   1   26.30    3.40 
   8  16  -1   25.00    3.10 
  -8  16   1   24.30    3.20 
  -8  16   1   23.40    2.60 
   8  16  -1   24.90    2.90 
  -8  16   1   24.20    2.80 
  -6 -16   1   63.59    4.80 
  -6 -16   1   77.19    6.30 
   6  16  -1   69.39    5.10 
  -6  16   1   66.09    4.90 
  -6  16   1   72.29    5.50 
  -6  16   1   73.49    5.40 
  -6  16   1   72.19    5.20 
  -6  16   1   71.89    4.90 
  -6  16   1   69.49    5.50 
   6  16  -1   70.49    5.40 
   6  16  -1   63.59    4.80 
   6  16  -1   71.59    5.10 
  -6  16   1   64.69    5.10 
  -6  16   1   67.99    5.20 
  -6  16   1   61.49    4.90 
  -6  16   1   72.99    5.40 
  -6  16   1   73.59    5.60 
  -4 -16   1   12.50    1.80 
   4 -16  -1   10.30    2.50 
  -4 -16   1   13.40    2.10 
  -4  16   1    9.90    2.20 
   4  16  -1   13.50    2.10 
  -4  16   1   13.40    2.10 
   4  16  -1   12.70    1.80 
  -4  16   1   16.30    2.20 
  -4  16   1   12.20    2.10 
   4  16  -1   12.50    2.50 
  -4  16   1   12.30    2.20 
  -4  16   1   10.90    1.90 
   4  16  -1   13.40    2.10 
  -4  16   1   16.60    2.70 
  -4  16   1   13.50    2.40 
  -4  16   1   11.30    2.00 
  -4  16   1   13.40    2.00 
  -4  16   1   13.50    2.20 
   2 -16  -1    4.30    1.90 
  -2 -16   1    5.90    1.30 
  -2  16   1    8.50    2.10 
   2  16  -1    5.30    1.70 
  -2  16   1    8.00    1.90 
  -2  16   1    6.40    1.50 
   2  16  -1    8.00    1.60 
   2  16  -1    9.20    1.70 
  -2  16   1    6.80    1.70 
   2  16  -1    7.30    1.90 
  -2  16   1    7.20    1.60 
  -2  16   1    7.40    2.00 
   0 -16   1   28.60    2.50 
   0 -16  -1   23.20    2.30 
   0  16  -1   27.10    2.70 
   0  16   1   32.40    2.90 
   0  16   1   31.10    3.00 
   0  16   1   31.30    3.20 
   0  16  -1   27.80    3.30 
   0  16  -1   30.40    3.60 
   0  16   1   28.60    3.50 
   0  16  -1   28.70    3.20 
   0  16  -1   29.70    2.90 
   0  16   1   20.70    2.60 
  -2 -16  -1    3.30    1.20 
   2  16   1    3.40    1.80 
  -2  16  -1    1.70    1.20 
  -2  16  -1    0.60    1.30 
   2  16   1    2.50    1.20 
   2  16   1    2.90    1.30 
  -2  16  -1    3.60    1.30 
  -2  16  -1    2.70    1.60 
  -2  16  -1    3.10    1.70 
   2  16   1    1.30    1.40 
  -2  16  -1    0.90    1.10 
  -2  16  -1    2.90    1.60 
  -2  16  -1    2.30    1.20 
  -4 -16  -1  100.79    6.30 
  -4 -16  -1  101.69    6.30 
  -4 -16  -1   89.09    7.80 
   4  16   1  100.89    6.50 
  -4  16  -1  103.59    6.90 
   4  16   1   94.59    6.90 
  -4  16  -1   92.89    6.40 
  -4  16  -1  103.49    6.40 
  -4  16  -1   97.29    6.50 
  -4  16  -1  100.49    7.00 
  -4  16  -1   96.89    6.60 
   4  16   1   90.09    6.00 
   4  16   1  100.19    6.50 
  -4  16  -1   94.79    6.40 
  -4  16  -1   95.39    7.00 
  -4  16  -1   94.49    6.80 
  -4  16  -1   92.69    6.50 
  -4  16  -1   93.59    6.50 
  -6 -16  -1    2.90    1.50 
  -6 -16  -1    5.10    1.40 
   6 -16   1    2.40    1.40 
  -6 -16  -1    5.30    2.20 
  -6  16  -1    4.50    1.80 
  -6  16  -1    2.90    1.30 
  -6  16  -1    4.30    1.50 
  -6  16  -1    2.90    1.50 
   6  16   1    5.20    1.40 
   6  16   1    5.80    1.90 
  -6  16  -1    5.00    1.70 
   6  16   1    5.90    1.70 
  -6  16  -1    3.40    1.80 
  -6  16  -1    4.30    1.50 
  -6  16  -1    4.50    1.80 
  -6  16  -1    6.30    1.60 
  -6  16  -1    6.40    1.50 
  -6  16  -1    3.20    1.50 
  -6  16  -1    6.80    2.00 
  -8 -16  -1   86.49    5.90 
  -8 -16  -1   84.29    5.90 
  -8 -16  -1   73.79    7.00 
  -8 -16  -1   92.39    5.80 
   8  16   1   90.69    6.00 
  -8  16  -1   82.89    5.70 
  -8  16  -1   84.79    6.00 
  -8  16  -1   90.19    6.30 
  -8  16  -1   86.89    6.50 
  -8  16  -1   89.29    6.40 
  -8  16  -1   90.89    6.30 
  -8  16  -1   77.19    5.80 
  -8  16  -1   76.89    6.20 
  -8  16  -1   76.29    6.00 
   8  16   1   98.69    6.50 
  -8  16  -1   88.49    6.00 
   8  16   1   90.69    6.10 
  -8  16  -1   85.59    6.60 
 -10 -16  -1   -1.70    1.20 
 -10 -16  -1    0.80    1.20 
 -10 -16  -1    0.10    1.30 
 -10 -16  -1    0.10    1.70 
 -10  16  -1    1.60    1.70 
 -10  16  -1    2.10    1.80 
 -10  16  -1    2.20    1.20 
 -10  16  -1   -0.90    1.10 
 -10  16  -1   -0.40    1.30 
 -10  16  -1   -1.30    1.20 
 -10  16  -1   -0.50    0.40 
 -10  16  -1    1.20    1.50 
 -10  16  -1   -0.70    0.50 
 -10  16  -1    1.20    1.50 
  10  16   1    0.10    1.40 
 -10  16  -1    2.70    1.70 
  10  16   1   -0.60    1.30 
 -10  16  -1    0.90    1.40 
 -10  16  -1   -1.60    1.20 
 -10  16  -1   -0.90    1.60 
 -12 -16  -1    4.70    1.60 
 -12 -16  -1    3.20    1.50 
 -12 -16  -1    2.10    1.20 
 -12 -16  -1    2.50    1.40 
 -12  16  -1    4.60    1.60 
 -12  16  -1    4.00    1.60 
 -12  16  -1    4.60    1.90 
 -12  16  -1    2.60    1.40 
 -12  16  -1    4.10    1.40 
  12  16   1    4.10    1.70 
 -12  16  -1    4.10    1.90 
 -12  16  -1    3.70    1.90 
 -12  16  -1    4.40    1.70 
 -12  16  -1    3.40    1.40 
 -12  16  -1    1.70    0.90 
 -12  16  -1    2.70    0.60 
  12  16   1    2.10    1.70 
 -12  16  -1    5.40    2.10 
 -12  16  -1    4.70    1.80 
 -14 -16  -1   27.80    2.80 
 -14 -16  -1   30.70    3.00 
 -14 -16  -1   29.50    2.70 
 -14 -16  -1   30.30    3.20 
 -14  16  -1   40.20    3.70 
 -14  16  -1   33.40    3.60 
 -14  16  -1   37.40    3.50 
 -14  16  -1   35.50    3.40 
 -14  16  -1   30.60    3.20 
  14  16   1   30.80    3.20 
 -14  16  -1   31.40    3.90 
 -14  16  -1   27.40    3.40 
 -14  16  -1   33.40    3.30 
 -14  16  -1   37.90    3.80 
  14  16   1   30.30    3.40 
 -14  16  -1   32.90    3.80 
 -16 -16  -1   26.60    2.70 
 -16 -16  -1   25.40    2.80 
 -16 -16  -1   27.60    2.30 
  16  16   1   30.50    3.20 
 -16  16  -1   29.10    3.00 
 -16  16  -1   29.70    3.00 
 -16  16  -1   26.70    3.30 
 -16  16  -1   37.90    4.20 
 -16  16  -1   30.00    3.10 
 -16  16  -1   30.10    2.90 
  16  16   1   28.80    2.90 
 -16  16  -1   25.20    3.00 
 -16  16  -1   32.00    4.80 
  18  16   1   12.40    1.70 
 -18  16  -1   13.60    2.00 
 -18  16  -1   10.40    1.50 
 -18  16  -1    8.90    1.50 
 -18  16  -1    9.70    1.30 
  18  16   1    7.10    1.30 
 -18  16  -1   10.80    1.60 
 -19  17   1    2.10    0.80 
 -19  17   1    3.70    1.00 
  19  17  -1    3.80    0.80 
  19  17  -1    2.60    0.80 
 -17  17   1    0.00    1.00 
 -17  17   1    5.40    1.30 
 -17  17   1    1.30    1.10 
 -17  17   1    0.90    1.40 
  17  17  -1    1.40    1.00 
 -17  17   1    0.30    1.00 
 -17  17   1    2.00    1.30 
  17  17  -1    2.10    1.10 
 -15 -17   1   22.40    2.40 
 -15 -17   1   24.80    2.60 
 -15 -17   1   24.90    2.70 
 -15  17   1   27.00    2.90 
 -15  17   1   31.70    3.20 
 -15  17   1   23.50    3.00 
  15  17  -1   24.80    2.90 
 -15  17   1   25.40    2.60 
 -15  17   1   25.60    3.40 
 -15  17   1   19.30    3.40 
 -15  17   1   29.50    3.00 
 -15  17   1   28.60    2.80 
 -13 -17   1   17.20    2.30 
 -13 -17   1   17.60    2.30 
 -13 -17   1   18.90    2.70 
 -13 -17   1   15.70    2.40 
 -13  17   1   17.70    2.50 
 -13  17   1   21.60    2.90 
 -13  17   1   14.20    2.40 
 -13  17   1   19.90    2.80 
  13  17  -1   16.50    2.40 
 -13  17   1   22.50    2.70 
 -13  17   1   22.20    3.10 
 -13  17   1   15.50    2.30 
 -13  17   1   22.80    3.00 
 -13  17   1   18.80    2.60 
 -11 -17   1    8.20    1.80 
 -11 -17   1    6.00    1.40 
 -11 -17   1    4.70    1.50 
 -11 -17   1    6.80    1.80 
 -11  17   1    3.10    1.20 
 -11  17   1    6.50    2.00 
  11  17  -1    7.10    1.80 
 -11  17   1    8.40    1.70 
 -11  17   1    6.00    1.70 
  11  17  -1    5.40    1.80 
 -11  17   1    9.00    2.10 
 -11  17   1    6.80    1.90 
 -11  17   1    6.40    1.90 
 -11  17   1    8.00    1.80 
 -11  17   1    6.00    2.00 
 -11  17   1    3.60    1.70 
  -9 -17   1   14.20    3.40 
  -9 -17   1   10.50    2.40 
  -9 -17   1   11.20    2.10 
  -9 -17   1    7.70    1.70 
  -9 -17   1   11.10    2.00 
  -9  17   1    7.90    1.90 
  -9  17   1   12.40    2.60 
  -9  17   1   11.70    3.40 
  -9  17   1   11.70    2.80 
  -9  17   1    9.60    2.90 
  -9  17   1   10.70    2.40 
   9  17  -1    9.30    2.10 
   9  17  -1   12.80    2.50 
  -9  17   1   10.90    2.30 
  -7 -17   1   12.00    2.10 
  -7 -17   1   13.30    2.00 
  -7 -17   1   11.80    2.10 
  -7  17   1   13.50    2.70 
  -7  17   1   11.90    2.50 
  -7  17   1   11.00    2.00 
  -7  17   1   15.20    2.40 
   7  17  -1   10.50    1.80 
   7  17  -1   19.60    2.90 
   7  17  -1   14.50    2.20 
  -7  17   1   14.10    2.30 
  -7  17   1   14.00    2.60 
  -7  17   1   11.90    2.30 
  -7  17   1   12.00    1.90 
  -7  17   1   14.30    2.60 
  -7  17   1   15.30    2.10 
   5 -17  -1   54.39    5.40 
  -5 -17   1   62.69    4.70 
  -5 -17   1   55.99    4.50 
  -5  17   1   61.69    4.70 
  -5  17   1   64.29    5.30 
   5  17  -1   65.49    4.80 
  -5  17   1   63.09    5.20 
  -5  17   1   66.49    5.30 
   5  17  -1   69.09    4.90 
  -5  17   1   66.09    5.00 
  -5  17   1   66.79    4.60 
  -5  17   1   64.29    4.80 
  -5  17   1   62.39    4.90 
   5  17  -1   61.79    5.20 
   5  17  -1   62.69    4.40 
  -5  17   1   64.69    5.30 
  -5  17   1   64.39    4.90 
  -5  17   1   51.39    4.50 
  -3 -17   1    1.80    1.00 
   3 -17  -1    0.60    1.90 
  -3  17   1    1.80    1.70 
  -3  17   1    0.40    1.10 
  -3  17   1   -1.60    1.30 
   3  17  -1    0.40    1.20 
  -3  17   1    0.70    1.20 
  -3  17   1    1.40    1.30 
   3  17  -1    1.30    1.30 
  -3  17   1    0.40    1.10 
   3  17  -1   -0.30    1.20 
  -3  17   1   -0.10    1.00 
   3  17  -1   -0.20    1.40 
  -3  17   1    0.50    1.10 
   3  17  -1   -0.50    0.30 
  -3  17   1    3.20    1.80 
  -1 -17   1    5.70    1.30 
   1 -17  -1    6.50    1.30 
   1  17  -1    4.60    2.00 
  -1  17   1    2.20    1.20 
  -1  17   1    3.90    1.30 
  -1  17   1    4.70    1.50 
   1  17  -1    5.20    1.50 
  -1  17   1    5.10    2.00 
  -1  17   1    4.90    1.70 
   1  17  -1    4.10    1.60 
   1  17  -1    5.20    1.60 
  -1  17   1    4.20    1.50 
  -1 -17  -1   25.50    2.60 
  -1 -17  -1   26.70    5.00 
   1 -17   1   28.60    2.60 
   1  17   1   29.10    3.40 
  -1  17  -1   29.70    3.60 
   1  17   1   30.60    3.00 
   1  17   1   28.40    3.00 
  -1  17  -1   27.10    3.40 
  -1  17  -1   27.50    3.00 
  -1  17  -1   26.80    3.10 
  -1  17  -1   30.60    2.90 
   1  17   1   29.70    3.60 
  -1  17  -1   28.60    3.10 
  -3 -17  -1   -2.30    1.80 
  -3 -17  -1   -2.70    1.60 
   3 -17   1    1.00    1.70 
  -3 -17  -1   -0.40    0.90 
   3  17   1   -0.10    1.20 
   3  17   1    0.50    1.20 
  -3  17  -1    0.50    0.60 
  -3  17  -1   -0.70    1.00 
  -3  17  -1    0.70    1.70 
  -3  17  -1   -0.90    1.40 
  -3  17  -1   -0.70    1.10 
   3  17   1    1.00    0.30 
  -3  17  -1    1.10    1.10 
  -3  17  -1   -0.50    1.20 
  -3  17  -1    1.50    1.60 
   3  17   1   -2.10    1.20 
  -3  17  -1    0.30    1.00 
   3  17   1   -0.10    1.40 
  -3  17  -1   -0.20    1.40 
  -3  17  -1   -0.80    0.90 
   5 -17   1  163.98   12.50 
  -5 -17  -1  201.38   11.80 
  -5 -17  -1  182.28   13.30 
  -5 -17  -1  201.68   11.70 
  -5 -17  -1  183.68   11.50 
   5  17   1  209.88   12.30 
  -5  17  -1  207.48   11.70 
   5  17   1  211.38   11.50 
  -5  17  -1  195.88   11.80 
   5  17   1  198.98   11.80 
  -5  17  -1  201.68   12.40 
  -5  17  -1  204.58   12.50 
  -5  17  -1  198.78   12.00 
  -5  17  -1  208.88   12.30 
  -5  17  -1  195.38   11.90 
  -5  17  -1  213.48   12.10 
  -5  17  -1  190.18   11.80 
  -5  17  -1  194.38   11.90 
  -5  17  -1  205.28   12.30 
  -7 -17  -1   14.90    2.30 
  -7 -17  -1   16.20    2.40 
  -7 -17  -1   15.90    3.30 
  -7 -17  -1   13.90    2.20 
  -7  17  -1   12.10    2.40 
  -7  17  -1   17.40    2.90 
  -7  17  -1   17.40    2.50 
   7  17   1   17.20    2.50 
  -7  17  -1   13.30    2.40 
  -7  17  -1   14.20    2.10 
  -7  17  -1   17.60    2.70 
  -7  17  -1   13.10    2.20 
   7  17   1   19.50    2.90 
  -7  17  -1   18.20    2.70 
  -7  17  -1   14.10    2.70 
  -7  17  -1   18.40    2.50 
   7  17   1   12.40    2.00 
  -9 -17  -1    4.20    2.30 
  -9 -17  -1    9.50    1.80 
  -9 -17  -1    7.60    2.20 
  -9 -17  -1    6.20    1.70 
  -9  17  -1   12.80    4.20 
   9  17   1    8.90    2.50 
  -9  17  -1    4.60    2.20 
  -9  17  -1   13.80    4.70 
 -11 -17  -1    8.90    1.70 
 -11 -17  -1    8.80    1.80 
 -11 -17  -1    7.10    1.50 
 -11 -17  -1    9.90    1.90 
 -11  17  -1   11.60    2.30 
 -11  17  -1   11.40    1.80 
 -11  17  -1    9.90    2.00 
 -11  17  -1    6.80    2.00 
 -11  17  -1   10.40    2.50 
  11  17   1    9.90    1.90 
  11  17   1    9.10    1.90 
 -11  17  -1    7.80    2.30 
 -11  17  -1   10.30    2.20 
 -11  17  -1   10.70    2.10 
 -11  17  -1    8.80    1.70 
 -13 -17  -1    2.60    1.40 
 -13 -17  -1    2.00    1.10 
 -13 -17  -1    2.40    1.40 
 -13 -17  -1    2.10    1.20 
 -13  17  -1    2.00    1.60 
 -13  17  -1    4.50    1.60 
 -13  17  -1    4.60    1.80 
 -13  17  -1    0.50    1.70 
 -13  17  -1    2.90    1.40 
 -13  17  -1    3.40    1.30 
  13  17   1    0.70    1.30 
 -13  17  -1    2.30    0.70 
 -13  17  -1    2.40    1.80 
  13  17   1    4.60    1.60 
 -13  17  -1    2.30    1.50 
 -13  17  -1    3.40    1.40 
 -13  17  -1    3.00    1.60 
 -15 -17  -1    6.40    1.40 
 -15 -17  -1    4.40    1.30 
 -15  17  -1    4.50    1.30 
  15  17   1    5.50    1.60 
 -15  17  -1    5.10    1.50 
 -15  17  -1    4.50    1.80 
 -15  17  -1    5.40    1.30 
 -15  17  -1    4.90    1.60 
 -17 -17  -1    0.70    0.70 
  17  17   1    0.10    1.00 
 -17  17  -1    1.80    1.00 
 -17  17  -1    2.00    1.20 
 -17  17  -1   -1.70    0.80 
 -17  17  -1   -0.30    1.00 
 -17  17  -1    0.70    1.10 
  17  17   1    0.40    0.90 
 -17  17  -1    1.00    1.10 
 -18  18   1   30.30    2.40 
  18  18  -1   36.40    2.40 
 -16 -18   1    0.70    0.90 
 -16 -18   1    1.70    0.90 
 -16  18   1    1.80    1.20 
 -16  18   1    3.30    1.30 
 -16  18   1    1.80    0.90 
 -16  18   1    3.70    1.30 
 -16  18   1    1.60    0.90 
  16  18  -1    3.40    1.10 
  16  18  -1    1.20    0.90 
 -16  18   1    1.60    1.30 
 -14 -18   1    4.50    1.30 
 -14 -18   1    6.50    1.20 
 -14 -18   1    3.80    1.20 
 -14 -18   1    5.20    1.50 
 -14  18   1    5.70    1.70 
 -14  18   1    3.80    1.20 
  14  18  -1    6.00    1.60 
 -14  18   1    3.70    1.90 
 -14  18   1    0.40    1.00 
 -14  18   1    6.90    1.60 
 -14  18   1    9.10    1.70 
 -14  18   1    7.30    1.80 
 -14  18   1    4.90    2.30 
  14  18  -1    2.90    1.80 
 -14  18   1    2.60    1.30 
 -12 -18   1    0.60    1.00 
 -12 -18   1    1.30    1.10 
 -12 -18   1    1.90    1.30 
 -12 -18   1    1.60    1.30 
 -12  18   1    0.90    1.70 
 -12  18   1    1.10    1.10 
 -12  18   1    2.40    1.60 
 -12  18   1    1.10    1.40 
 -12  18   1    0.80    1.30 
 -12  18   1    2.40    1.40 
 -12  18   1    0.70    1.20 
 -12  18   1   -0.30    0.50 
  12  18  -1    1.40    1.30 
 -12  18   1    1.30    1.50 
  12  18  -1    0.60    1.30 
 -12  18   1   -0.60    0.70 
 -10 -18   1    0.00    1.30 
 -10 -18   1    0.40    1.10 
 -10 -18   1   -0.40    1.20 
 -10 -18   1    0.90    1.20 
 -10  18   1   -0.30    1.00 
 -10  18   1   -1.70    1.50 
 -10  18   1    0.50    1.20 
 -10  18   1    0.30    1.30 
 -10  18   1    0.00    0.70 
 -10  18   1   -0.90    0.50 
 -10  18   1   -0.80    0.40 
  10  18  -1   -0.30    1.20 
 -10  18   1    0.80    1.40 
 -10  18   1    0.50    0.60 
 -10  18   1    0.10    1.40 
  10  18  -1   -1.60    1.10 
 -10  18   1   -1.60    1.50 
 -10  18   1   -0.80    0.60 
 -10  18   1    0.70    1.60 
  -8 -18   1   44.00    3.90 
  -8 -18   1   43.30    3.70 
  -8 -18   1   41.40    3.70 
  -8 -18   1   40.90    3.90 
   8  18  -1   42.30    3.60 
  -8  18   1   40.80    3.60 
  -8  18   1   44.80    4.10 
  -8  18   1   50.59    4.50 
   8  18  -1   44.90    3.90 
  -8  18   1   49.30    4.30 
  -8  18   1   39.40    4.10 
  -8  18   1   38.30    3.70 
  -8  18   1   39.60    4.40 
  -8  18   1   47.20    4.10 
  -8  18   1   45.50    3.90 
   8  18  -1   47.50    4.20 
  -6 -18   1  105.79    6.80 
  -6 -18   1  104.89    6.90 
  -6 -18   1   95.39    8.30 
  -6 -18   1  105.19    6.90 
  -6  18   1  102.89    7.00 
  -6  18   1  107.49    7.20 
   6  18  -1  104.49    6.50 
  -6  18   1   98.79    7.40 
  -6  18   1  112.59    7.50 
  -6  18   1   98.99    6.90 
  -6  18   1  117.49    7.60 
  -6  18   1  104.29    7.20 
   6  18  -1  117.19    7.60 
  -6  18   1  101.09    6.80 
   6  18  -1  101.69    6.90 
  -6  18   1  103.29    6.70 
  -6  18   1  102.39    7.00 
  -4 -18   1    1.30    1.30 
  -4 -18   1    1.70    1.00 
  -4 -18   1    3.70    2.10 
  -4 -18   1    2.40    1.40 
   4  18  -1    1.30    1.40 
   4  18  -1    2.70    1.80 
   4  18  -1    2.20    1.30 
  -4  18   1    1.20    1.30 
  -4  18   1    3.20    1.90 
  -4  18   1    1.50    1.50 
   4  18  -1    1.20    1.50 
  -4  18   1    2.20    1.40 
  -4  18   1    3.30    1.30 
  -4  18   1    1.60    1.20 
  -4  18   1    2.50    1.90 
  -4  18   1    1.00    1.20 
  -4  18   1   -0.70    1.70 
   2 -18  -1   28.30    2.50 
  -2 -18   1   24.10    2.70 
   2 -18  -1   22.80    3.80 
  -2 -18   1   24.70    2.60 
   2  18  -1   28.90    3.00 
  -2  18   1   28.50    3.20 
   2  18  -1   24.30    3.20 
   2  18  -1   25.70    3.90 
  -2  18   1   25.20    2.70 
  -2  18   1   28.70    2.90 
   2  18  -1   28.20    3.10 
  -2  18   1   30.40    3.80 
  -2  18   1   25.50    2.90 
   0 -18   1    3.20    1.00 
   0 -18   1    0.30    1.80 
   0 -18  -1   -1.90    1.80 
   0 -18  -1    2.40    1.00 
   0  18   1    0.40    1.20 
   0  18  -1   -0.10    1.70 
   0  18  -1    1.30    1.30 
   0  18  -1    0.90    1.30 
   0  18   1    0.40    1.20 
   0  18   1   -0.30    1.70 
   0  18  -1   -0.70    1.20 
   0  18   1    2.40    1.40 
   2 -18   1   16.30    3.30 
   2 -18   1   18.00    2.00 
  -2 -18  -1    9.50    2.60 
  -2 -18  -1   11.20    1.80 
  -2 -18  -1   11.90    1.80 
  -2 -18  -1   13.80    2.10 
  -2  18  -1   15.10    2.10 
  -2  18  -1   13.80    2.70 
  -2  18  -1   11.50    2.40 
  -2  18  -1   11.30    2.00 
   2  18   1   14.40    2.50 
   2  18   1   11.20    2.00 
   2  18   1   13.20    2.70 
   2  18   1   13.90    2.20 
  -2  18  -1   15.50    2.30 
  -2  18  -1   11.00    2.00 
  -4 -18  -1   -0.80    1.20 
  -4 -18  -1   -0.50    1.10 
  -4 -18  -1   -1.10    1.60 
  -4 -18  -1    1.50    1.00 
   4 -18   1    0.60    1.40 
  -4  18  -1    0.50    1.10 
  -4  18  -1    0.30    1.10 
  -4  18  -1    1.10    1.20 
  -4  18  -1    1.30    1.70 
  -4  18  -1    0.20    1.40 
   4  18   1    2.60    1.80 
  -4  18  -1    1.20    1.60 
  -4  18  -1    7.00    2.30 
  -4  18  -1    1.80    1.20 
   4  18   1    0.90    1.30 
  -4  18  -1   -1.20    1.00 
   4  18   1   -0.50    1.40 
  -4  18  -1    0.10    0.70 
  -6 -18  -1    3.90    1.50 
  -6 -18  -1    4.50    1.70 
  -6 -18  -1    6.10    1.50 
  -6 -18  -1    4.70    2.00 
  -6  18  -1    2.60    1.50 
  -6  18  -1    3.80    1.50 
   6  18   1    4.40    2.00 
   6  18   1    5.40    1.30 
  -6  18  -1    6.50    2.10 
  -6  18  -1    6.10    2.10 
  -6  18  -1    6.10    1.60 
  -6  18  -1    4.80    1.70 
   6  18   1    4.90    1.90 
   6  18   1    6.00    1.80 
  -6  18  -1    6.00    1.80 
  -6  18  -1    1.40    2.10 
  -6  18  -1    5.10    1.50 
  -6  18  -1    6.00    2.00 
  -8 -18  -1   19.00    3.80 
  -8 -18  -1   24.90    3.00 
  -8 -18  -1   24.10    2.80 
  -8 -18  -1   22.60    2.70 
   8  18   1   28.60    3.30 
  -8  18  -1   17.30    2.90 
   8  18   1   24.40    3.10 
  -8  18  -1   23.60    3.30 
   8  18   1   25.00    2.60 
  -8  18  -1   25.70    3.00 
  -8  18  -1   15.30    2.50 
  -8  18  -1   24.00    2.70 
  -8  18  -1   23.60    2.90 
  -8  18  -1   25.00    3.20 
  -8  18  -1   28.20    3.40 
  -8  18  -1   25.90    3.60 
  -8  18  -1   21.80    2.60 
 -10 -18  -1    6.70    1.70 
 -10 -18  -1    5.00    1.40 
 -10 -18  -1    6.90    1.70 
 -10 -18  -1    4.60    1.30 
 -10  18  -1    5.30    1.90 
 -10  18  -1    7.00    2.00 
 -10  18  -1    5.10    2.00 
 -10  18  -1    8.10    2.00 
  10  18   1    3.70    1.60 
  10  18   1    5.90    1.40 
 -10  18  -1    5.60    2.10 
 -10  18  -1    6.20    1.70 
 -10  18  -1    7.10    1.60 
 -12 -18  -1    8.60    1.50 
 -12 -18  -1   12.20    1.80 
 -12 -18  -1    9.50    1.80 
 -12 -18  -1   10.50    1.80 
 -12  18  -1   13.80    2.20 
 -12  18  -1   12.70    1.90 
  12  18   1   10.70    2.00 
 -12  18  -1   10.10    2.00 
 -12  18  -1   11.80    2.50 
  12  18   1    9.50    1.70 
 -12  18  -1    8.40    2.00 
 -12  18  -1   14.50    2.50 
 -12  18  -1   10.70    1.70 
 -14 -18  -1    2.10    1.40 
 -14 -18  -1    4.30    1.60 
 -14 -18  -1    0.90    1.10 
 -14 -18  -1    0.60    1.10 
  14  18   1    0.40    1.80 
 -14  18  -1    1.30    0.60 
 -14  18  -1    3.00    1.30 
 -14  18  -1    2.90    1.60 
 -14  18  -1    0.90    1.60 
 -14  18  -1    1.50    1.80 
 -14  18  -1   -0.20    1.10 
 -14  18  -1    0.20    1.10 
  14  18   1    1.90    1.20 
 -16 -18  -1   10.60    1.60 
 -16  18  -1   12.30    1.80 
 -16  18  -1   16.00    2.60 
 -16  18  -1    9.30    1.60 
  16  18   1   14.00    1.90 
 -16  18  -1   11.50    1.80 
 -16  18  -1   10.40    1.50 
  16  18   1   11.90    1.70 
  17  19  -1    8.20    1.00 
  17  19  -1    7.20    1.20 
  17  19  -1    6.70    1.00 
 -15 -19   1    5.20    1.30 
 -15 -19   1    7.80    1.30 
 -15 -19   1   10.40    1.20 
  15  19  -1    9.30    1.50 
 -15  19   1   14.60    2.20 
  15  19  -1    7.90    1.70 
 -15  19   1    6.50    1.40 
  15  19  -1    9.30    1.40 
 -15  19   1    8.40    1.60 
 -13 -19   1   15.50    2.00 
 -13 -19   1   18.90    2.20 
 -13 -19   1   19.30    2.90 
 -13 -19   1   17.70    2.00 
  13  19  -1   16.40    2.10 
 -13  19   1   19.20    2.50 
 -13  19   1   12.50    2.00 
  13  19  -1   13.10    2.60 
 -13  19   1   15.50    2.60 
 -11 -19   1    3.30    1.20 
 -11 -19   1    4.10    1.80 
 -11 -19   1    3.80    1.40 
 -11 -19   1    4.40    1.50 
  11  19  -1    4.10    1.20 
 -11  19   1    6.50    1.60 
 -11  19   1    3.90    1.60 
 -11  19   1    4.20    1.40 
 -11  19   1    3.00    1.60 
 -11  19   1    5.10    1.70 
  11  19  -1    2.10    1.40 
 -11  19   1    4.30    1.90 
 -11  19   1    3.50    1.30 
  -9 -19   1   12.90    2.80 
  -9 -19   1   12.40    2.00 
  -9 -19   1   12.90    2.40 
  -9 -19   1   15.90    2.30 
  -9  19   1   10.00    1.90 
  -9  19   1   11.90    2.20 
   9  19  -1   11.50    2.00 
  -9  19   1   11.60    1.80 
  -9  19   1   13.60    2.20 
  -9  19   1   13.10    2.40 
  -9  19   1   13.80    2.20 
  -9  19   1   10.50    2.00 
  -9  19   1   11.60    1.80 
  -9  19   1    9.60    2.40 
   9  19  -1   13.60    1.80 
  -7 -19   1   54.89    4.20 
  -7 -19   1   51.79    4.10 
  -7 -19   1   53.99    4.10 
  -7 -19   1   50.09    4.20 
  -7  19   1   48.00    4.10 
  -7  19   1   54.79    4.30 
  -7  19   1   58.39    4.40 
   7  19  -1   49.10    3.70 
   7  19  -1   51.79    4.80 
   7  19  -1   53.79    4.30 
  -7  19   1   51.59    4.00 
  -7  19   1   59.29    4.80 
   7  19  -1   59.39    4.80 
  -7  19   1   54.49    4.50 
  -7  19   1   53.39    4.10 
  -7  19   1   42.70    4.80 
  -7  19   1   55.69    4.90 
  -5 -19   1    4.70    1.90 
  -5 -19   1    6.50    1.70 
  -5 -19   1    6.00    1.70 
  -5 -19   1    6.70    1.30 
  -5  19   1    4.00    1.40 
  -5  19   1    6.20    1.60 
  -5  19   1    6.40    1.90 
   5  19  -1    7.00    2.00 
   5  19  -1    5.30    1.60 
  -5  19   1    2.80    1.40 
   5  19  -1    4.40    1.80 
  -5  19   1    5.80    1.50 
  -5  19   1    5.70    1.50 
  -5  19   1    8.00    2.40 
   3 -19  -1   37.10    3.10 
  -3 -19   1   30.90    3.20 
  -3 -19   1   28.50    3.90 
  -3 -19   1   32.20    3.10 
  -3 -19   1   33.30    5.90 
  -3  19   1   34.10    3.50 
   3  19  -1   30.50    3.60 
   3  19  -1   39.90    5.40 
  -3  19   1   28.50    4.00 
  -3  19   1   52.19    6.40 
   3  19  -1   39.80    3.70 
  -3  19   1   30.10    4.60 
   1 -19  -1   31.50    4.50 
   1 -19  -1   36.70    3.00 
   1 -19  -1   34.70    3.60 
  -1 -19   1   36.10    3.20 
  -1 -19   1   32.70    4.60 
  -1  19   1   34.30    3.40 
   1  19  -1   36.10    3.80 
  -1  19   1   38.50    3.50 
  -1  19   1   35.80    3.80 
  -1  19   1   42.10    4.40 
   1  19  -1   40.50    3.70 
   1  19  -1   40.70    4.40 
   1  19  -1   35.30    3.40 
   1 -19   1   33.20    4.50 
  -1 -19  -1   36.30    3.20 
  -1 -19  -1   35.20    3.20 
  -1 -19  -1   32.90    4.70 
   1 -19   1   36.70    3.20 
  -1  19  -1   43.30    3.50 
   1  19   1   40.00    4.40 
  -1  19  -1   40.20    3.80 
  -1  19  -1   45.40    4.70 
   1  19   1   39.80    3.60 
   1  19   1   44.80    3.80 
  -1  19  -1   41.80    3.70 
   1  19   1   37.20    3.90 
  -3 -19  -1   11.80    1.90 
  -3 -19  -1    9.30    3.80 
  -3 -19  -1   11.20    1.90 
  -3 -19  -1    9.90    2.30 
  -3  19  -1    6.70    2.60 
  -3  19  -1   13.30    2.80 
   3  19   1   16.70    4.10 
   3  19   1   13.70    2.40 
  -3  19  -1   13.80    3.00 
  -3  19  -1   11.40    2.80 
   3  19   1   14.90    3.50 
  -5 -19  -1    1.10    1.70 
  -5 -19  -1    1.60    1.30 
  -5 -19  -1    4.10    1.20 
  -5 -19  -1    2.80    1.40 
  -5  19  -1    1.10    0.90 
  -5  19  -1    3.80    1.80 
   5  19   1    3.60    1.50 
   5  19   1    3.00    1.90 
  -5  19  -1    4.10    1.40 
  -5  19  -1    1.30    1.30 
  -5  19  -1    4.00    1.90 
  -5  19  -1    0.30    1.30 
  -5  19  -1    3.20    1.40 
   5  19   1    1.60    1.70 
  -5  19  -1    3.50    1.30 
  -7 -19  -1  104.69    6.60 
  -7 -19  -1   96.29    6.60 
  -7 -19  -1  105.89    6.50 
  -7  19  -1  100.29    7.10 
  -7  19  -1   98.19    6.60 
  -7  19  -1   99.59    6.80 
   7  19   1  101.59    6.80 
  -7  19  -1   98.39    6.90 
   7  19   1   96.79    7.30 
  -7  19  -1   99.79    6.60 
  -7  19  -1   98.59    7.10 
   7  19   1   96.99    6.20 
  -7  19  -1  103.99    7.20 
  -7  19  -1  103.59    7.20 
   7  19   1  109.29    7.20 
  -7  19  -1  100.49    6.50 
  -9 -19  -1    9.60    1.80 
  -9 -19  -1    7.60    1.60 
  -9 -19  -1    7.40    1.40 
  -9  19  -1    9.10    2.00 
   9  19   1    7.80    1.40 
  -9  19  -1    7.90    2.20 
  -9  19  -1   10.50    2.30 
  -9  19  -1   10.50    1.80 
  -9  19  -1   10.80    2.10 
   9  19   1    6.50    2.10 
  -9  19  -1    8.50    2.10 
   9  19   1    9.10    1.90 
  -9  19  -1    6.50    1.40 
  -9  19  -1    7.80    1.50 
  -9  19  -1    6.90    1.90 
 -11 -19  -1   13.90    2.40 
 -11 -19  -1    8.40    1.60 
 -11 -19  -1   12.40    1.90 
 -11 -19  -1   10.40    1.50 
 -11  19  -1    8.50    2.00 
 -11  19  -1   13.40    1.80 
 -11  19  -1   10.60    2.10 
  11  19   1   10.20    1.60 
 -11  19  -1   13.90    2.30 
  11  19   1   12.70    2.00 
 -11  19  -1   15.50    2.20 
 -11  19  -1   18.00    2.40 
 -11  19  -1   13.30    2.40 
 -13 -19  -1   31.10    2.80 
 -13 -19  -1   34.10    2.90 
 -13 -19  -1   33.00    2.60 
 -13 -19  -1   28.50    2.80 
 -13  19  -1   34.40    3.40 
 -13  19  -1   31.90    3.30 
 -13  19  -1   33.80    3.40 
  13  19   1   33.70    3.00 
  13  19   1   36.10    2.90 
 -15 -19  -1    4.70    1.30 
  15  19   1    7.30    1.20 
 -15  19  -1    2.30    1.10 
 -15  19  -1    4.80    1.20 
 -15  19  -1    3.80    1.10 
  15  19   1    4.50    1.40 
  15  19   1    5.60    1.20 
 -14 -20   1    0.10    0.60 
 -14 -20   1    1.30    0.80 
 -14 -20   1    0.50    0.60 
  14  20  -1    0.00    0.90 
  14  20  -1   -1.00    1.10 
  14  20  -1   -0.20    0.70 
 -12 -20   1   20.40    2.20 
 -12 -20   1   21.10    2.20 
 -12 -20   1   19.70    2.20 
 -12 -20   1   24.00    2.40 
 -12  20   1   26.40    2.50 
  12  20  -1   19.00    2.50 
  12  20  -1   19.60    2.00 
  12  20  -1   24.80    3.00 
 -10 -20   1    3.10    1.30 
 -10 -20   1    2.90    1.10 
 -10 -20   1    3.20    1.30 
 -10 -20   1    4.10    1.40 
 -10  20   1    4.50    1.40 
  10  20  -1    2.70    1.40 
 -10  20   1    4.60    1.40 
 -10  20   1    4.90    1.50 
  10  20  -1    3.30    1.40 
  10  20  -1    1.10    1.60 
  -8 -20   1    0.60    1.20 
  -8 -20   1    3.80    1.40 
  -8 -20   1    3.40    1.30 
  -8 -20   1    2.00    1.40 
  -8  20   1    2.70    1.40 
  -8  20   1    2.40    1.10 
   8  20  -1    1.50    1.60 
   8  20  -1    5.10    1.70 
  -8  20   1    1.60    1.40 
   8  20  -1    0.50    0.60 
   8  20  -1    1.70    1.30 
  -8  20   1    2.10    1.20 
  -8  20   1    7.20    1.80 
  -6 -20   1    3.00    1.40 
  -6 -20   1    3.60    2.00 
  -6 -20   1    2.50    1.50 
  -6 -20   1    3.20    1.30 
  -6  20   1    3.90    1.30 
  -6  20   1    6.20    1.90 
  -6  20   1    3.20    1.20 
   6  20  -1    6.00    1.90 
   6  20  -1    4.10    1.50 
  -6  20   1    3.60    1.30 
  -6  20   1    2.20    1.40 
  -6  20   1    3.80    1.30 
   6  20  -1    3.10    1.80 
  -4 -20   1   10.90    2.10 
  -4 -20   1   16.80    2.10 
  -4 -20   1   16.50    2.50 
  -4  20   1   14.30    2.20 
  -4  20   1   10.90    1.80 
  -4  20   1   12.50    1.90 
   4  20  -1   14.70    2.50 
   4  20  -1    9.40    1.90 
  -4  20   1    9.90    1.70 
  -2 -20   1   13.80    2.00 
  -2 -20   1   19.20    2.50 
  -2 -20   1   17.90    2.20 
   2  20  -1   25.00    3.60 
   2  20  -1   19.20    2.80 
  -2  20   1   18.30    2.50 
   2  20  -1   22.10    2.70 
   2  20  -1   15.60    2.30 
  -2  20   1   21.50    2.70 
  -2  20   1   17.30    2.70 
  -2  20   1   29.70    3.90 
   0 -20  -1   10.50    1.60 
   0 -20   1   10.50    1.60 
   0 -20   1    3.40    1.80 
   0  20   1   11.80    2.00 
   0  20   1    8.40    1.70 
   0  20  -1   10.20    2.50 
   0  20   1   11.20    2.50 
   0  20  -1    9.40    2.00 
   0  20  -1    9.70    1.90 
   0  20  -1    7.80    1.70 
   0  20   1    6.70    1.90 
  -2 -20  -1   61.49    4.40 
  -2 -20  -1   53.29    5.10 
  -2 -20  -1   58.09    4.20 
   2  20   1   61.39    4.60 
   2  20   1   63.19    5.10 
  -2  20  -1   62.89    4.70 
  -2  20  -1   59.39    4.40 
  -2  20  -1   59.29    4.60 
  -4 -20  -1   12.50    1.90 
  -4 -20  -1   16.10    2.90 
  -4 -20  -1   13.60    2.00 
   4  20   1   11.10    2.30 
  -4  20  -1   12.90    2.10 
   4  20   1   10.20    2.00 
  -4  20  -1   15.60    2.80 
   4  20   1   15.10    2.60 
  -4  20  -1   12.20    1.90 
  -6 -20  -1    6.50    1.60 
  -6 -20  -1    8.90    1.50 
   6  20   1   13.20    2.40 
  -6  20  -1    4.80    1.30 
  -6  20  -1   10.70    1.80 
  -6  20  -1   11.30    1.80 
   6  20   1    8.00    1.70 
  -6  20  -1    8.60    1.70 
  -6  20  -1    9.40    2.20 
   6  20   1    7.20    2.10 
  -8 -20  -1    0.90    1.30 
  -8 -20  -1    4.50    1.40 
  -8 -20  -1    5.90    1.40 
  -8 -20  -1    5.60    1.40 
  -8  20  -1    2.60    1.10 
  -8  20  -1    6.40    2.00 
   8  20   1    5.70    1.60 
   8  20   1    4.60    1.00 
  -8  20  -1    6.90    1.50 
  -8  20  -1    4.10    1.30 
  -8  20  -1    4.70    1.70 
   8  20   1    4.90    1.90 
 -10 -20  -1   19.50    2.40 
 -10 -20  -1   25.80    2.40 
 -10 -20  -1   20.10    2.30 
 -10 -20  -1   20.60    2.50 
  10  20   1   23.40    2.70 
 -10  20  -1   22.40    3.20 
 -10  20  -1   24.60    2.60 
  10  20   1   20.00    2.60 
  10  20   1   24.70    3.20 
 -10  20  -1   23.00    2.40 
 -12 -20  -1    2.00    1.20 
 -12 -20  -1    3.00    1.40 
 -12 -20  -1    2.70    1.00 
 -12 -20  -1    2.40    0.90 
  12  20   1    1.20    1.10 
  12  20   1    0.50    1.40 
  12  20   1    1.90    0.90 
 -14 -20  -1    0.60    0.70 
 -14 -20  -1    1.20    0.90 
  14  20   1    1.80    1.10 
  14  20   1    0.20    0.90 
  14  20   1   -0.70    1.00 
 -13 -21   1   32.40    2.20 
 -13 -21   1   27.70    2.80 
  13  21  -1   29.40    2.40 
  13  21  -1   33.20    3.00 
 -11 -21   1    3.90    1.10 
 -11 -21   1    1.50    0.80 
 -11 -21   1    2.20    0.90 
 -11 -21   1    2.50    1.20 
  11  21  -1    1.90    1.20 
 -11  21   1    3.70    1.10 
  11  21  -1    1.90    1.00 
  -9 -21   1    4.20    1.30 
  -9 -21   1    2.10    1.70 
  -9 -21   1    4.60    1.30 
  -9 -21   1    1.30    1.00 
   9  21  -1    2.90    1.60 
  -9  21   1    3.70    1.40 
   9  21  -1    2.00    1.40 
  -9  21   1    6.60    1.40 
  -9  21   1    4.50    1.40 
  -7 -21   1   14.40    2.30 
  -7 -21   1   17.20    2.20 
  -7 -21   1   20.00    2.40 
  -7 -21   1   16.40    2.20 
   7  21  -1   22.70    2.80 
  -7  21   1   16.90    2.30 
   7  21  -1   11.90    2.20 
  -7  21   1   10.20    2.00 
  -7  21   1   18.10    2.30 
   7  21  -1   16.70    2.20 
  -5 -21   1   85.09    5.40 
  -5 -21   1   76.09    5.50 
  -5 -21   1   80.49    5.40 
  -5 -21   1   81.79    5.50 
   5  21  -1   71.49    5.70 
   5  21  -1   90.89    6.10 
   5  21  -1   84.19    5.60 
  -5  21   1   85.59    5.40 
  -5  21   1   72.49    5.40 
  -5  21   1   76.79    5.30 
  -3 -21   1   15.90    2.20 
  -3 -21   1   16.60    2.20 
   3 -21  -1   17.10    1.90 
  -3 -21   1   13.10    1.90 
   3  21  -1   12.60    2.40 
  -3  21   1   10.70    1.90 
  -3  21   1   17.60    2.30 
   3  21  -1   12.80    2.00 
   3  21  -1   13.40    2.20 
  -3  21   1   11.50    1.80 
  -3  21   1   16.80    2.70 
  -1 -21   1   39.50    3.00 
  -1 -21   1   28.60    2.80 
   1 -21  -1   27.10    2.60 
  -1 -21   1   29.70    2.90 
  -1  21   1   27.30    3.20 
  -1  21   1   40.80    4.00 
  -1  21   1   34.30    3.00 
   1  21  -1   26.30    3.10 
   1  21  -1   34.60    3.20 
   1  21  -1   36.30    3.90 
   1  21  -1   28.50    3.10 
  -1 -21  -1   14.70    2.00 
   1 -21   1   12.80    1.70 
  -1 -21  -1   16.60    2.00 
   1  21   1   10.60    1.90 
  -1  21  -1    9.20    1.70 
  -1  21  -1    7.00    1.70 
   1  21   1   21.40    3.20 
  -1  21  -1   12.10    2.50 
  -1  21  -1   11.30    1.90 
   1  21   1   11.80    2.10 
  -3 -21  -1    2.80    1.20 
  -3 -21  -1    7.20    1.30 
  -3 -21  -1    6.30    1.40 
   3  21   1    5.50    1.80 
  -3  21  -1    8.90    2.30 
   3  21   1    8.40    2.10 
   3  21   1    7.50    1.70 
  -3  21  -1    6.30    1.60 
  -3  21  -1    7.90    1.50 
  -5 -21  -1   27.00    2.70 
  -5 -21  -1   33.10    3.00 
  -5 -21  -1   32.00    2.80 
   5  21   1   38.90    3.80 
   5  21   1   26.20    3.30 
  -5  21  -1   28.00    2.80 
  -5  21  -1   36.30    3.90 
  -5  21  -1   30.90    3.00 
  -5  21  -1   26.00    2.50 
  -7 -21  -1   16.20    2.30 
  -7 -21  -1   14.70    2.20 
  -7 -21  -1   16.30    2.20 
  -7  21  -1   13.60    2.30 
  -7  21  -1   23.20    3.00 
  -7  21  -1   14.50    2.00 
   7  21   1   12.50    2.00 
  -7  21  -1   13.70    2.40 
   7  21   1   12.80    2.30 
  -9 -21  -1    2.70    1.20 
  -9 -21  -1    4.00    1.40 
  -9 -21  -1    3.00    1.10 
  -9 -21  -1    3.50    1.30 
  -9  21  -1    4.60    1.70 
   9  21   1    3.00    2.00 
  -9  21  -1    4.40    1.50 
   9  21   1    3.90    1.60 
  -9  21  -1    2.60    1.20 
 -11 -21  -1    0.90    0.80 
 -11 -21  -1    1.80    1.00 
 -11 -21  -1    1.40    0.80 
 -11 -21  -1    3.10    1.10 
  11  21   1    2.50    1.20 
  11  21   1    2.60    1.40 
 -13 -21  -1   17.30    1.60 
 -13 -21  -1   12.50    1.40 
  13  21   1   15.60    2.20 
  13  21   1   13.30    1.70 
 -12 -22   1    4.20    1.00 
 -12 -22   1    3.30    1.00 
  12  22  -1    2.30    0.90 
  12  22  -1    3.50    1.10 
 -10 -22   1    1.80    1.00 
 -10 -22   1    4.30    1.00 
 -10 -22   1    4.20    1.10 
  10  22  -1    4.90    1.20 
  10  22  -1    4.40    1.30 
 -10  22   1    5.20    1.10 
  -8 -22   1   43.20    3.20 
  -8 -22   1   52.29    3.50 
   8  22  -1   44.20    3.50 
   8  22  -1   43.80    3.70 
  -8  22   1   47.60    3.40 
  -8  22   1   43.60    3.30 
  -6 -22   1   20.70    2.20 
  -6 -22   1   16.80    2.10 
  -6 -22   1   24.10    2.60 
  -6 -22   1   23.00    2.40 
   6  22  -1   20.60    2.70 
   6  22  -1   24.30    2.90 
  -6  22   1   22.30    2.50 
  -6  22   1   24.10    2.20 
  -6  22   1   18.50    2.20 
   6  22  -1   30.60    3.10 
  -4 -22   1   20.40    2.30 
  -4 -22   1   27.60    2.50 
  -4 -22   1   26.00    3.00 
  -4 -22   1   29.40    2.70 
  -4  22   1   25.00    2.70 
   4  22  -1   20.20    3.30 
   4  22  -1   35.70    3.40 
  -4  22   1   26.80    2.70 
   4  22  -1   26.90    2.80 
  -2 -22   1    6.60    1.20 
  -2 -22   1    7.20    1.40 
  -2 -22   1    3.50    1.00 
  -2  22   1    4.10    1.40 
  -2  22   1    5.30    1.30 
  -2  22   1    8.80    2.20 
   2  22  -1    8.00    1.60 
   2  22  -1   12.70    2.50 
   2  22  -1    6.60    1.90 
   0 -22   1    0.60    1.20 
   0 -22   1    3.30    1.10 
   0 -22   1    3.80    1.10 
   0 -22  -1    4.50    1.10 
   0 -22  -1    6.50    1.10 
   0  22  -1    5.30    1.90 
   0  22   1    2.50    1.50 
   0  22   1    5.00    1.40 
   0  22  -1    3.70    1.30 
   0  22  -1    3.00    1.60 
   0  22   1    5.20    1.90 
  -2 -22  -1   26.60    2.50 
  -2 -22  -1   27.80    2.50 
   2 -22   1   30.60    2.80 
   2  22   1   33.40    3.60 
  -2  22  -1   28.00    2.80 
   2  22   1   24.50    3.10 
   2  22   1   28.20    2.90 
  -2  22  -1   34.50    3.80 
  -2  22  -1   35.00    3.00 
  -4 -22  -1    6.50    1.30 
  -4 -22  -1    5.60    1.30 
  -4 -22  -1    4.60    1.20 
  -4  22  -1    6.90    1.80 
   4  22   1    7.90    2.00 
  -4  22  -1    3.30    1.20 
  -4  22  -1    3.90    1.30 
   4  22   1    4.70    1.50 
   4  22   1    5.90    1.80 
  -6 -22  -1   17.30    2.10 
  -6 -22  -1   20.30    2.20 
  -6 -22  -1   27.40    2.40 
  -6 -22  -1   30.50    2.70 
  -6  22  -1   24.90    2.40 
   6  22   1   22.80    3.20 
   6  22   1   22.10    2.80 
  -8 -22  -1   19.20    2.20 
  -8 -22  -1   22.90    2.20 
  -8 -22  -1   16.90    2.10 
   8  22   1   16.10    2.30 
  -8  22  -1   21.10    2.50 
  -8  22  -1   19.70    2.00 
   8  22   1   19.30    2.70 
 -10 -22  -1    3.10    0.90 
 -10 -22  -1    3.50    0.90 
 -10 -22  -1    2.20    1.00 
  10  22   1    1.90    0.90 
  10  22   1    2.40    1.20 
 -12 -22  -1    1.80    0.60 
 -12 -22  -1    4.90    0.80 
  12  22   1    2.90    1.00 
  12  22   1    3.30    0.90 
 -11 -23   1    2.10    0.60 
  11  23  -1    1.40    0.60 
  -9 -23   1    1.10    0.80 
  -9 -23   1   -0.10    0.60 
  -9 -23   1    0.40    0.70 
   9  23  -1    1.70    0.90 
   9  23  -1    1.80    0.90 
  -9  23   1    1.50    0.80 
  -7 -23   1    2.00    0.80 
  -7 -23   1    2.00    1.00 
  -7 -23   1    1.50    0.90 
   7  23  -1    3.00    1.00 
   7  23  -1    1.10    1.00 
  -7  23   1    2.10    0.90 
  -5 -23   1   36.70    2.90 
  -5 -23   1   54.89    4.00 
  -5 -23   1   51.39    3.30 
  -5  23   1   38.70    3.30 
   5  23  -1   44.50    3.30 
   5  23  -1   40.10    3.30 
  -5  23   1   43.40    3.20 
  -3 -23   1    1.20    1.20 
  -3 -23   1    1.70    1.00 
  -3 -23   1    2.30    0.80 
   3  23  -1    4.80    1.70 
   3  23  -1    1.90    1.00 
   3  23  -1    3.00    1.10 
  -3  23   1    1.50    1.00 
  -3  23   1    2.30    0.90 
  -3  23   1    4.70    1.70 
  -1 -23   1    3.80    0.90 
   1 -23  -1    3.80    0.80 
   1  23  -1    1.70    1.00 
  -1  23   1    1.70    1.00 
   1  23  -1    2.20    1.10 
  -1  23   1    5.70    2.30 
  -1  23   1    2.60    1.50 
   1  23  -1    6.20    2.20 
  -1 -23  -1   -0.70    0.80 
  -1 -23  -1    1.70    0.70 
  -1 -23  -1    2.10    0.90 
   1 -23   1    1.80    0.80 
   1  23   1    2.30    1.90 
  -1  23  -1    1.10    1.40 
   1  23   1    5.10    2.20 
  -1  23  -1    3.40    2.50 
   1  23   1    1.50    1.10 
  -3 -23  -1    2.20    1.00 
  -3 -23  -1    3.70    0.90 
  -3  23  -1    1.90    1.00 
   3  23   1    2.00    1.30 
  -3  23  -1    8.20    2.10 
   3  23   1    2.00    1.10 
   3  23   1    4.50    1.50 
  -5 -23  -1   14.20    2.10 
  -5 -23  -1   15.10    1.90 
  -5  23  -1    9.40    1.40 
   5  23   1    9.40    1.60 
   5  23   1    8.40    1.50 
  -7 -23  -1    2.00    0.90 
  -7 -23  -1    0.90    0.80 
  -7 -23  -1    0.50    0.80 
   7  23   1    3.70    1.20 
  -7  23  -1    2.20    0.80 
   7  23   1    2.20    1.10 
  -7  23  -1    2.50    1.30 
  -9 -23  -1    1.40    0.70 
  -9 -23  -1    1.50    0.80 
  -9 -23  -1    3.20    0.80 
   9  23   1    1.20    0.80 
   9  23   1    2.60    1.30 
  -8 -24   1    2.90    0.70 
  -8 -24   1    2.40    0.90 
   8  24  -1    2.60    0.70 
  -8  24   1    3.30    0.70 
  -6 -24   1    5.40    1.00 
  -6 -24   1    6.10    1.10 
   6  24  -1    4.00    0.90 
  -6  24   1    6.10    1.00 
  -4 -24   1   11.10    1.60 
  -4 -24   1   11.60    1.30 
  -4  24   1   10.90    1.50 
   4  24  -1   11.30    1.60 
  -2 -24   1    2.30    0.70 
  -2 -24   1    1.60    0.70 
   2  24  -1    2.60    0.90 
   2  24  -1    3.70    1.60 
  -2  24   1    3.70    1.40 
  -2  24   1    1.60    0.90 
   0 -24  -1    1.00    0.70 
   0 -24  -1    0.90    0.70 
   0  24   1    2.00    1.00 
   0  24  -1    2.80    1.00 
   0  24   1    0.60    1.00 
   0  24  -1   -0.80    0.60 
   0  24  -1    3.60    1.40 
  -2 -24  -1    4.40    0.90 
  -2 -24  -1    3.60    0.90 
  -2  24  -1    8.90    1.90 
   2  24   1    4.40    1.20 
   2  24   1    5.10    1.10 
  -2  24  -1    6.10    1.10 
  -4 -24  -1    1.20    0.70 
  -4 -24  -1   -0.20    0.70 
  -4  24  -1    2.30    0.90 
   4  24   1    0.50    1.20 
  -4  24  -1    2.60    1.40 
   4  24   1    2.50    0.90 
  -6 -24  -1    1.50    0.70 
  -6 -24  -1    1.10    0.70 
   6  24   1    1.50    0.80 
  -6  24  -1    0.80    0.80 
   6  24   1    0.20    0.70 
  -8 -24  -1    1.90    0.60 
   8  24   1    1.30    0.70 
   8  24   1    0.00    0.70 
  -5 -25   1    1.10    0.70 
   5  25  -1    1.70    0.60 
  -5  25   1    2.40    0.60 
   3  25  -1    1.40    0.70 
  -3  25   1    1.20    0.70 
  -1  25   1    4.80    0.90 
   1  25  -1    5.00    0.90 
  -1  25  -1    4.50    0.90 
   1  25   1    2.70    0.90 
  -3 -25  -1    0.30    0.80 
   3  25   1    2.10    0.80 
  -3  25  -1    2.90    0.70 
   5  25   1    3.00    0.60 
  -5  25  -1    4.00    0.80 
 -24   0   2   -0.80    0.60 
  24   0  -2    0.20    1.00 
 -24   0   2    1.00    1.00 
 -24   0   2    0.00    1.00 
  24   0  -2    0.20    1.00 
 -24   0   2   -0.70    0.90 
 -24   0   2   -0.10    1.00 
  24   0  -2    0.80    0.80 
  22   0  -2   10.70    1.70 
 -22   0   2    9.60    1.90 
 -22   0   2   11.30    2.00 
 -22   0   2   10.60    2.00 
  22   0  -2   12.60    2.00 
 -22   0   2   12.10    2.00 
  22   0  -2   13.30    2.20 
 -20   0   2  138.09    9.60 
 -20   0   2  160.78    9.70 
  20   0  -2  159.48    9.40 
 -20   0   2  144.99    9.50 
  20   0  -2  160.28    9.60 
  20   0  -2  165.68    9.90 
 -20   0   2  157.88    9.70 
  18   0  -2   40.10    4.00 
 -18   0   2   47.10    3.80 
 -18   0   2   43.10    3.70 
  18   0  -2   33.50    3.70 
  18   0  -2   35.10    3.40 
 -18   0   2   38.50    3.80 
  18   0  -2   38.90    4.10 
 -18   0   2   44.60    3.90 
 -18   0   2   37.10    3.90 
 -18   0   2   37.20    3.70 
  16   0  -2   88.09    5.80 
 -16   0   2   81.49    6.00 
 -16   0   2   94.59    6.00 
 -16   0   2   77.59    6.20 
  16   0  -2   87.39    6.30 
 -14   0   2   18.10    2.30 
  14   0  -2   16.70    2.00 
 -14   0   2   16.80    2.30 
 -14   0   2   16.10    2.20 
 -14   0   2   20.00    4.30 
  14   0  -2   16.10    2.40 
  12   0  -2  299.67   16.50 
  12   0  -2  283.67   16.10 
 -12   0   2  289.97   16.20 
  10   0  -2  211.18   12.10 
  10   0  -2  198.58   12.30 
  10   0  -2  233.68   12.30 
   8   0  -2  127.19   15.40 
   8   0  -2  127.39    7.50 
  -8   0   2  139.99   15.00 
   8   0  -2  125.69    7.50 
  -6   0   2  143.09    8.70 
   6   0  -2  158.58    9.00 
  -6   0   2  175.88    9.00 
   6   0  -2  171.38    9.00 
  -6   0   2  140.99   14.30 
   6   0  -2  156.68   15.30 
  -6   0   2  173.98    9.00 
   4   0  -2 1704.13   97.99 
  -4   0   2 1778.22   97.69 
   2   0  -2  637.84   37.10 
   2   0  -2  586.04   34.00 
  -2   0   2  657.43   37.00 
   2   0  -2  644.34   34.10 
  -2   0   2  679.13   34.10 
  -2   0  -2 2432.26  127.29 
   2   0   2 2247.88  127.19 
  -4   0  -2 1727.13   96.89 
  -6   0  -2 5726.23  320.27 
  -6   0  -2 6028.90  319.37 
  -8   0  -2  815.72   52.99 
   8   0   2  743.03   43.40 
  -8   0  -2  906.61   43.00 
   8   0   2  805.62   43.10 
  -8   0  -2  736.43   53.49 
  10   0   2  814.82   46.70 
  10   0   2  935.11   47.10 
 -10   0  -2  869.51   59.69 
 -12   0  -2  185.78   12.40 
  12   0   2  192.88   11.10 
  12   0   2  185.88   10.70 
 -14   0  -2   10.10    1.70 
 -14   0  -2   12.10    2.00 
  14   0   2    7.80    1.60 
  14   0   2    9.70    1.40 
  14   0   2    7.90    1.50 
  14   0   2    8.00    1.60 
 -14   0  -2   10.90    1.70 
  16   0   2    6.10    1.40 
  16   0   2    5.00    1.50 
  16   0   2    4.00    1.50 
 -16   0  -2    6.30    1.80 
 -16   0  -2    7.20    1.60 
 -16   0  -2    8.80    2.00 
  16   0   2    5.90    1.60 
 -18   0  -2    3.30    1.60 
 -18   0  -2   -0.70    1.40 
  18   0   2    0.30    1.40 
  18   0   2   -1.20    1.30 
 -18   0  -2    1.40    1.50 
  18   0   2   -0.20    1.10 
 -18   0  -2    2.40    1.30 
  18   0   2    0.90    1.20 
  20   0   2    2.60    1.20 
 -20   0  -2    1.20    1.00 
  20   0   2    2.60    1.60 
 -20   0  -2   -0.50    1.40 
 -20   0  -2    3.00    1.50 
 -20   0  -2    0.10    1.10 
 -20   0  -2    4.00    1.50 
 -20   0  -2    4.50    1.80 
  20   0   2    4.50    1.60 
 -22   0  -2    4.70    1.30 
  22   0   2    8.50    1.40 
 -22   0  -2    5.10    1.50 
  22   0   2    8.00    2.40 
 -22   0  -2    9.20    1.80 
  22   0   2    9.10    1.70 
 -22   0  -2    4.90    1.50 
 -22   0  -2    7.40    1.80 
  24   0   2   -0.40    0.80 
  24   0   2    0.60    0.90 
  24   0   2    1.10    0.80 
 -24   0  -2   -0.30    0.80 
 -24   0  -2    1.00    0.90 
 -24   0  -2   -0.30    1.10 
 -25  -1   2    0.70    0.60 
  25  -1  -2    1.30    0.70 
  25  -1  -2    1.50    0.80 
 -25  -1   2    1.80    0.90 
  25  -1  -2    3.30    0.90 
 -25  -1   2    0.70    0.60 
  25   1  -2    1.80    0.90 
 -25   1   2    0.60    1.00 
 -25   1   2    0.90    0.70 
  25   1  -2    2.90    0.70 
 -25   1   2    1.60    0.60 
 -23  -1   2    5.40    1.30 
  23  -1  -2    8.30    2.10 
  23  -1  -2   10.60    1.80 
 -23  -1   2    3.40    1.20 
 -23  -1   2    6.90    2.90 
 -23  -1   2    5.30    1.40 
  23  -1  -2    7.90    1.60 
 -23  -1   2    3.90    1.20 
 -23   1   2    4.70    1.40 
 -23   1   2    3.60    1.70 
  23   1  -2    5.60    1.50 
 -23   1   2    6.20    1.30 
  23   1  -2    7.30    1.50 
  23   1  -2    7.70    1.60 
 -23   1   2    6.10    1.60 
 -21  -1   2   10.70    2.00 
 -21  -1   2   11.80    2.00 
  21  -1  -2   14.90    2.30 
  21  -1  -2   12.20    1.80 
  21  -1  -2   15.10    2.90 
 -21  -1   2    9.80    1.90 
 -21   1   2   14.30    2.50 
 -21   1   2    8.30    1.80 
  21   1  -2   13.50    2.30 
  21   1  -2   11.20    1.80 
 -21   1   2   10.60    1.90 
 -21   1   2   13.90    2.40 
 -21   1   2   11.20    2.10 
  21   1  -2    9.80    2.60 
 -19  -1   2    9.40    2.00 
  19  -1  -2    7.80    1.80 
 -19  -1   2    9.70    2.10 
  19  -1  -2    9.00    1.90 
  19  -1  -2   11.70    1.90 
  19  -1  -2    6.30    1.80 
 -19  -1   2    8.60    1.90 
 -19   1   2    5.70    1.90 
 -19   1   2    6.70    2.00 
  19   1  -2    9.30    1.70 
 -19   1   2   11.80    2.30 
  19   1  -2   10.00    2.10 
 -19   1   2    9.00    2.00 
  19   1  -2    5.50    1.70 
 -19   1   2   10.00    2.10 
 -19   1   2    7.90    2.50 
  19   1  -2   10.30    2.00 
 -17  -1   2    3.10    1.50 
 -17  -1   2   -0.40    1.50 
  17  -1  -2    2.70    2.10 
  17  -1  -2    2.80    1.40 
  17  -1  -2    3.20    1.30 
 -17  -1   2    1.50    1.30 
 -17  -1   2    2.50    1.50 
 -17   1   2    4.50    1.80 
 -17   1   2    5.70    1.60 
 -17   1   2    2.90    1.40 
  17   1  -2    2.50    1.20 
 -17   1   2    4.90    1.60 
 -17   1   2    1.60    1.60 
  17   1  -2    2.20    1.60 
 -17   1   2    6.10    1.70 
  17   1  -2    4.20    1.70 
  17   1  -2    5.20    1.80 
 -15  -1   2   20.60    2.70 
  15  -1  -2   23.80    2.80 
  15  -1  -2   23.10    2.30 
 -15  -1   2   28.30    2.70 
 -15  -1   2   17.20    2.80 
  15  -1  -2   22.10    2.60 
  15  -1  -2   22.90    2.40 
 -15   1   2   25.00    2.80 
 -15   1   2   22.80    3.00 
 -15   1   2   25.10    2.80 
  15   1  -2   21.40    2.30 
  15   1  -2   23.00    2.90 
  15   1  -2   23.40    2.60 
  15   1  -2   25.20    2.70 
 -15   1   2   22.70    2.80 
  13  -1  -2   13.30    2.20 
 -13  -1   2   15.30    1.60 
 -13   1   2   13.60    2.00 
 -13   1   2   10.20    2.10 
  13   1  -2   13.50    1.80 
  13   1  -2   14.00    1.60 
  13   1  -2   13.40    2.10 
  13   1  -2   17.70    2.10 
 -11  -1   2   76.39    4.80 
 -11  -1   2   79.99    4.70 
  11  -1  -2   70.59    4.90 
  11  -1  -2   67.39    5.40 
  11   1  -2   76.99    4.70 
  11   1  -2   75.49    5.10 
   9  -1  -2  141.49    8.10 
  -9  -1   2  140.69   16.70 
   9  -1  -2  138.79    8.10 
  -9  -1   2  138.89    7.90 
   9   1  -2  134.19    8.30 
   9   1  -2  136.19    7.90 
   9   1  -2  141.79    8.20 
  -7  -1   2  219.28   11.00 
  -7  -1   2  205.88   10.90 
  -7  -1   2  188.78   18.20 
   7  -1  -2  189.18   18.00 
   7  -1  -2  184.18   10.80 
   7  -1  -2  184.08   10.80 
   7   1  -2  188.18   10.90 
   7   1  -2  193.28   19.30 
  -5  -1   2  102.19    5.70 
  -5  -1   2  102.79    5.70 
   5  -1  -2  102.19    5.60 
   5  -1  -2   84.69    9.90 
  -5  -1   2   85.09    5.30 
   5   1  -2  113.39    5.80 
  -5   1   2   99.29    5.60 
   5   1  -2   87.29   10.70 
   5   1  -2  102.29    5.70 
   3  -1  -2  838.02   45.50 
   3  -1  -2  843.92   45.40 
  -3  -1   2  844.52   45.40 
   3  -1  -2  851.21   49.20 
   3   1  -2  872.61   45.40 
  -3   1   2  857.31   45.50 
   3   1  -2  883.41   50.59 
  -3   1   2  863.21   45.50 
  -1  -1   2  140.89    9.60 
  -1  -1   2  136.79    7.30 
   1  -1  -2  148.39    9.30 
  -1  -1   2  138.49    7.30 
   1  -1  -2  150.78    7.30 
  -1  -1   2  124.79    7.30 
   1   1  -2  129.29    7.20 
   1   1  -2  131.59    7.30 
   1   1  -2  117.39    7.20 
   1   1  -2  141.69    9.70 
  -1   1   2  123.89    7.20 
  -1   1   2  133.19    7.30 
   1  -1   2   90.99    6.60 
  -1  -1  -2   77.19    4.70 
   1  -1   2   88.59    4.80 
  -1  -1  -2   82.49    6.80 
   1  -1   2   92.19    4.70 
   1   1   2   91.59    4.80 
  -1   1  -2   79.09    4.70 
  -1   1  -2   86.99    6.40 
   1   1   2   91.29    7.10 
  -1   1  -2   88.89    4.80 
  -3  -1  -2  852.31   50.69 
   3  -1   2  891.41   46.10 
  -3  -1  -2  823.52   46.10 
   3  -1   2  890.61   49.99 
  -3   1  -2  874.11   49.30 
   3   1   2  873.51   46.10 
   5  -1   2  804.62   42.90 
  -5  -1  -2  788.82   50.79 
   5  -1   2  779.42   42.70 
  -5  -1  -2  812.42   49.90 
  -5  -1  -2  782.42   42.70 
  -5   1  -2  776.42   42.60 
   5   1   2  749.92   42.90 
  -5   1  -2  919.01   42.80 
  -5   1  -2  784.42   48.00 
   5   1   2  814.42   42.80 
   7  -1   2   77.49    5.40 
  -7  -1  -2  104.69   12.50 
  -7  -1  -2   89.29   11.20 
  -7  -1  -2  100.29    5.20 
  -7   1  -2  104.79    5.30 
   7   1   2   79.39    5.50 
  -7   1  -2   87.69   10.50 
   7   1   2   82.09    5.30 
   9  -1   2   50.59    4.10 
  -9  -1  -2   59.79    3.80 
  -9  -1  -2   57.19   10.70 
  -9  -1  -2   68.99    3.60 
   9  -1   2   56.59    3.90 
   9   1   2   58.09    3.80 
  -9   1  -2   77.29   11.30 
  -9   1  -2   62.19    3.70 
   9   1   2   55.99    4.00 
 -11  -1  -2  116.39    6.50 
  11  -1   2  108.89    6.80 
  11  -1   2  100.19    6.40 
  11   1   2  112.19    6.60 
  11   1   2  112.79    6.90 
  13  -1   2   79.79    5.60 
 -13  -1  -2   86.69    5.60 
  13  -1   2   78.59    5.20 
  13  -1   2   85.79    5.70 
  13  -1   2   90.99    5.40 
  13   1   2   86.49    5.40 
 -13   1  -2   81.09    5.90 
 -13   1  -2   92.29    5.80 
  13   1   2   88.49    5.80 
  13   1   2   80.79    5.60 
 -13   1  -2   78.49    5.40 
 -15  -1  -2   75.99    5.10 
 -15  -1  -2   68.09    5.40 
  15  -1   2   72.39    5.40 
  15  -1   2   68.29    5.00 
  15  -1   2   73.59    4.90 
 -15  -1  -2   81.09    5.30 
 -15  -1  -2   78.69    5.40 
  15  -1   2   70.19    5.10 
 -15   1  -2   75.29    5.60 
  15   1   2   75.89    5.10 
  15   1   2   72.69    5.40 
 -15   1  -2   59.19    5.70 
 -15   1  -2   77.49    5.30 
 -15   1  -2   66.99    5.10 
  15   1   2   70.89    4.90 
 -15   1  -2   72.69    5.10 
 -15   1  -2   83.19    5.40 
  15   1   2   79.89    5.30 
  17  -1   2    6.30    1.60 
  17  -1   2    3.70    1.60 
 -17  -1  -2    5.40    1.50 
  17  -1   2    5.30    1.40 
 -17  -1  -2    6.80    1.70 
 -17  -1  -2    6.20    1.90 
  17  -1   2    5.00    1.60 
  17   1   2    4.00    1.70 
 -17   1  -2    6.20    1.70 
  17   1   2    3.30    1.40 
 -17   1  -2    0.70    1.60 
  17   1   2    6.50    1.80 
 -17   1  -2    7.10    2.00 
  17   1   2    3.60    1.60 
 -17   1  -2    4.60    1.90 
 -17   1  -2    5.50    1.60 
 -17   1  -2    8.90    2.20 
  19  -1   2    9.50    2.60 
 -19  -1  -2   12.50    2.20 
 -19  -1  -2   12.30    2.90 
 -19  -1  -2    9.30    1.90 
  19  -1   2   10.50    2.80 
  19  -1   2   12.20    2.10 
 -19   1  -2    9.60    2.20 
 -19   1  -2   11.50    2.60 
  19   1   2   11.50    2.10 
 -19   1  -2   12.40    2.90 
  19   1   2   12.00    3.10 
 -21  -1  -2    5.60    1.70 
  21  -1   2    8.80    1.80 
  21  -1   2   10.40    2.00 
  21  -1   2    5.90    1.40 
 -21  -1  -2    4.20    1.60 
 -21  -1  -2    5.50    1.40 
 -21  -1  -2    4.90    1.50 
  21   1   2    6.80    1.50 
  21   1   2    9.00    1.70 
 -21   1  -2    5.00    1.50 
  21   1   2    8.30    1.80 
 -21   1  -2    8.30    2.00 
 -21   1  -2    7.70    1.70 
 -21   1  -2    6.40    1.70 
 -21   1  -2    5.60    2.30 
  23  -1   2   19.40    2.10 
 -23  -1  -2   17.30    2.30 
 -23  -1  -2   14.20    2.00 
 -23  -1  -2   18.30    2.40 
 -23  -1  -2   16.10    2.30 
  23  -1   2   18.80    2.40 
 -23   1  -2   18.60    2.40 
  23   1   2   24.40    2.40 
  23   1   2   20.30    2.70 
  23   1   2   19.60    2.00 
 -23   1  -2   17.40    2.30 
 -23   1  -2   16.40    2.00 
 -23   1  -2   19.30    2.30 
 -23   1  -2   19.90    2.30 
  25  -1   2    8.30    1.10 
 -25  -1  -2    8.60    1.10 
 -25   1  -2    8.10    1.20 
 -25   1  -2    5.90    1.10 
  25   1   2    8.10    1.00 
  25   1   2    7.60    1.10 
  24  -2  -2   16.80    2.30 
 -24  -2   2   14.70    1.90 
  24  -2  -2   18.40    2.10 
 -24  -2   2   13.90    1.80 
  24  -2  -2   15.10    2.00 
  24   2  -2   11.70    1.50 
 -24   2   2   14.20    1.80 
 -24   2   2   17.10    2.10 
 -24   2   2   14.60    2.10 
  24   2  -2   20.10    2.50 
 -24   2   2   16.20    2.30 
  24   2  -2   17.50    1.90 
  22  -2  -2    2.60    1.30 
  22  -2  -2    1.10    1.20 
  22  -2  -2    2.40    2.00 
 -22  -2   2    0.10    1.20 
 -22  -2   2    1.50    1.30 
 -22  -2   2    4.50    1.70 
 -22  -2   2    3.70    1.20 
 -22   2   2    3.50    1.50 
 -22   2   2    1.00    1.40 
  22   2  -2    2.10    1.50 
  22   2  -2    2.10    1.10 
 -22   2   2    1.80    1.40 
 -22   2   2    3.40    1.50 
  22   2  -2    3.70    1.40 
 -22   2   2    1.70    1.40 
 -20  -2   2   79.39    5.70 
 -20  -2   2   68.09    5.50 
 -20  -2   2   90.39    5.90 
  20  -2  -2   81.09    5.80 
  20  -2  -2   83.39    5.80 
  20  -2  -2   86.99    5.60 
 -20   2   2   84.79    6.00 
 -20   2   2   66.79    5.50 
 -20   2   2   81.99    6.00 
  20   2  -2   88.79    5.60 
 -20   2   2   82.49    5.90 
  20   2  -2   93.69    6.20 
  20   2  -2   87.49    5.80 
 -20   2   2   75.79    6.00 
 -20   2   2   73.99    5.90 
 -20   2   2   82.69    5.80 
  18  -2  -2   11.80    2.10 
  18  -2  -2   17.00    2.50 
  18  -2  -2   16.40    2.40 
  18  -2  -2   15.00    2.10 
 -18  -2   2   13.30    2.60 
 -18  -2   2   18.90    2.70 
  18   2  -2   14.90    2.40 
 -18   2   2   15.10    2.40 
 -18   2   2   19.90    2.90 
 -18   2   2   16.90    2.50 
 -18   2   2   15.30    2.40 
  18   2  -2   13.10    2.50 
 -18   2   2   15.90    2.50 
  18   2  -2   15.20    2.50 
 -18   2   2   15.00    2.80 
  18   2  -2   13.80    2.10 
  16  -2  -2    1.70    1.20 
  16  -2  -2    0.70    1.10 
 -16  -2   2   -0.60    1.30 
  16  -2  -2    1.70    1.30 
 -16  -2   2   -1.20    1.20 
 -16   2   2    2.00    1.40 
 -16   2   2    0.30    1.40 
  16   2  -2    3.40    1.20 
 -16   2   2    2.50    2.40 
  16   2  -2    1.10    1.40 
 -16   2   2    3.40    1.40 
 -16   2   2    2.20    1.40 
 -16   2   2    2.70    1.40 
  16   2  -2    1.80    1.30 
  16   2  -2    1.00    1.30 
 -14  -2   2   41.20    3.90 
 -14  -2   2   52.19    3.40 
  14  -2  -2   43.10    3.80 
  14  -2  -2   41.80    3.30 
 -14   2   2   50.79    3.90 
  14   2  -2   44.50    3.50 
 -14   2   2   45.30    5.20 
  14   2  -2   47.40    4.00 
 -14   2   2   49.10    3.90 
  14   2  -2   45.40    3.80 
 -14   2   2   44.10    4.10 
  14   2  -2   44.00    3.40 
 -12  -2   2  350.66   18.70 
  12  -2  -2  327.07   19.00 
 -12  -2   2  361.26   18.80 
  12  -2  -2  316.27   18.60 
  12   2  -2  337.67   18.80 
  12   2  -2  348.67   19.20 
  10  -2  -2    1.30    0.80 
  10  -2  -2    1.80    0.70 
 -10  -2   2    2.80    0.80 
 -10  -2   2    1.90    0.90 
  10  -2  -2    2.70    1.10 
 -10  -2   2    0.20    5.30 
  10   2  -2    1.20    1.20 
 -10   2   2   -0.70    5.00 
  -8  -2   2   21.30    1.90 
   8  -2  -2   24.60    6.30 
  -8  -2   2   24.50    2.10 
  -8  -2   2   26.00    6.80 
   8  -2  -2   18.60    1.70 
   8  -2  -2   18.80    1.80 
   8   2  -2   16.50    6.10 
   8   2  -2   18.70    2.00 
  -8   2   2   27.80    6.70 
   6  -2  -2  441.76   29.30 
  -6  -2   2  454.75   22.80 
   6  -2  -2  404.66   22.50 
  -6  -2   2  426.36   31.00 
  -6  -2   2  370.46   22.30 
  -6  -2   2  432.46   22.70 
   6   2  -2  443.46   31.90 
  -6   2   2  417.86   22.30 
   6   2  -2  389.96   22.70 
   6   2  -2  413.66   22.80 
  -6   2   2  426.06   28.20 
  -4  -2   2  671.03   33.60 
   4  -2  -2  601.44   33.30 
   4  -2  -2  580.44   37.30 
   4  -2  -2  625.64   33.20 
  -4  -2   2  573.04   33.30 
  -4  -2   2  660.63   33.50 
  -4  -2   2  629.94   39.80 
   4  -2  -2  611.04   33.40 
   4  -2  -2  642.64   33.30 
   4   2  -2  660.23   33.60 
  -4   2   2  600.64   33.30 
   4   2  -2  638.24   33.50 
   4   2  -2  594.94   40.00 
  -4   2   2  634.54   37.10 
  -4   2   2  658.63   33.30 
   2  -2  -2 1642.04   91.49 
  -2  -2   2 1845.72   95.99 
   2  -2  -2 1768.52   93.89 
  -2  -2   2 1514.35   91.49 
  -2   2   2 1896.31   93.79 
   2   2  -2 1696.03   95.89 
   0  -2  -2  567.64   33.50 
   0  -2  -2  662.13   35.80 
   0  -2  -2  626.94   33.40 
   0  -2   2  669.93   35.80 
   0   2  -2  636.24   33.50 
   0   2  -2  656.33   35.90 
   0   2  -2  588.54   33.40 
  -2  -2  -2 2077.89  114.49 
   2  -2   2 2119.29  112.29 
   2   2   2 2004.30  114.59 
  -2   2  -2 2109.09  112.09 
  -4  -2  -2  134.59    7.50 
  -4  -2  -2  127.79   13.20 
   4  -2   2  123.19    7.20 
  -4  -2  -2  126.29    7.40 
  -4  -2  -2  124.59   12.40 
   4  -2   2  139.09    7.20 
   4   2   2  134.79    7.60 
  -4   2  -2  140.69    7.40 
   4   2   2  130.59    7.40 
  -4   2  -2  129.49   10.20 
  -6  -2  -2  295.27   23.80 
  -6  -2  -2  282.07   15.90 
   6  -2   2  308.17   16.10 
   6  -2   2  278.07   15.80 
  -6  -2  -2  293.57   24.50 
  -6   2  -2  283.17   21.90 
  -6   2  -2  304.07   15.90 
   6   2   2  291.27   16.20 
  -6   2  -2  288.67   20.80 
   6   2   2  296.37   16.00 
   8  -2   2   13.70    1.70 
  -8  -2  -2   17.70    7.90 
  -8  -2  -2   16.80    1.50 
   8  -2   2   16.70    1.60 
  -8  -2  -2   17.00    6.00 
   8   2   2   14.60    1.90 
  -8   2  -2   17.40    1.50 
   8   2   2   15.60    1.70 
  -8   2  -2   21.10    7.00 
  -8   2  -2   19.70    4.90 
 -12  -2  -2   58.69    3.90 
 -12  -2  -2   56.29    3.70 
  12  -2   2   49.40    3.50 
  12  -2   2   55.19    3.90 
  12   2   2   43.50    3.50 
  12   2   2   52.49    4.00 
 -12   2  -2   54.19    4.00 
 -12   2  -2   51.69    3.80 
  12   2   2   49.99    3.90 
 -12   2  -2   50.19    4.30 
 -12   2  -2   55.89    4.10 
  12   2   2   57.09    3.80 
 -14  -2  -2   86.39    6.10 
  14  -2   2   78.89    5.50 
  14  -2   2   90.79    6.00 
 -14  -2  -2   89.29    7.00 
 -14  -2  -2   88.89    5.50 
 -14   2  -2   93.89    6.00 
  14   2   2   84.59    5.70 
 -14   2  -2  100.89    5.70 
 -14   2  -2   94.49    5.80 
 -14   2  -2   96.99    6.10 
  14   2   2   77.89    5.90 
 -14   2  -2   84.39    6.20 
 -14   2  -2   88.79    6.30 
  14   2   2   86.39    5.60 
  14   2   2   91.19    6.20 
 -14   2  -2   73.09    6.20 
  14   2   2   83.99    5.90 
 -16  -2  -2   76.79    5.20 
  16  -2   2   72.99    4.90 
  16  -2   2   68.39    5.10
[truncated: 3,498,325 more chars]
